# Supplementary material for: Synonymous and non-synonymous variants at splice junctions can disrupt splicing and are frequently linked to disease associated loss of function genes
Source: BMC Genomics. 2025 Dec 23;27:99. doi: 10.1186/s12864-025-12466-0 (PMC12838422; doi:10.1186/s12864-025-12466-0)
Supplement: Supplementary file 8 — Supplementary Material 8. Table S4 Gene-wise total count of variants per exon at donor and acceptor splice sites [file 12864_2025_12466_MOESM8_ESM.xlsx]

## Sheet: Table S4
Table S4. Gene-wise total count of variants per exon at donor and acceptor splice sites
GeneID	Exon.count	No.of.Variants	Variants.per.Exon	d3	d2	d1	a1	a2	a3
TP53	11	77	7	0.818182	1.27273	1.63636	1.27273	1.09091	0.909091
CDKN2A	3	18	6	NA	1.33333	2	0.666667	1.33333	0.666667
VHL	3	18	6	1	0.666667	2	0.666667	0.333333	1.33333
PTEN	9	43	4.77778	0.222222	0.666667	1.44444	1	0.444444	1
LTB	4	13	3.25	NA	NA	1	1	1.25	NA
HBB	3	9	3	NA	0.666667	1	NA	0.333333	1
IGLL5	3	9	3	1	0.333333	1	0.333333	0.333333	NA
MARCHF4	4	12	3	0.25	0.5	0.75	0.5	0.5	0.5
PIM1	6	18	3	1	0.166667	0.5	1.16667	NA	0.166667
IL7R	8	22	2.75	0.25	0.125	0.875	0.875	0.125	0.5
SLC7A13	4	11	2.75	0.75	NA	1.25	0.25	NA	0.5
ZNF479	4	11	2.75	0.25	0.5	0.75	0.5	0.5	0.25
ZNF716	4	11	2.75	0.5	0.25	0.75	0.75	0.5	NA
MYC	3	8	2.66667	1	NA	0.666667	0.333333	0.333333	0.333333
EPHA3	17	45	2.64706	0.529412	0.411765	0.470588	0.529412	0.294118	0.411765
PRSS1	5	13	2.6	NA	0.2	0.6	0.2	0.8	0.8
RIT2	5	13	2.6	0.4	0.8	0.2	0.8	0.2	0.2
WT1	10	26	2.6	0.4	0.2	0.6	0.9	0.3	0.2
ERBB4	28	72	2.57143	0.428571	0.392857	0.357143	0.642857	0.392857	0.357143
BTG2	2	5	2.5	0.5	NA	1	NA	0.5	0.5
REG1B	6	15	2.5	0.666667	0.166667	0.666667	0.333333	NA	0.666667
TRIML1	6	15	2.5	0.166667	0.5	0.5	0.833333	0.166667	0.333333
ZFP36L1	2	5	2.5	NA	0.5	1	1	NA	NA
ZNF595	4	10	2.5	0.5	0.5	0.5	0.25	NA	0.75
GABRG2	10	24	2.4	0.5	0.5	0.5	0.3	0.1	0.5
CSMD3	71	169	2.38028	0.352113	0.338028	0.56338	0.43662	0.309859	0.380282
AR	8	19	2.375	0.25	0.25	0.875	0.5	0.375	0.125
BRINP3	8	19	2.375	0.125	0.125	0.625	0.75	0.125	0.625
MAGEC3	8	19	2.375	0.75	0.375	0.5	0.5	NA	0.25
COL11A1	67	159	2.37313	0.283582	0.373134	0.373134	0.641791	0.507463	0.19403
C10orf120	3	7	2.33333	NA	0.666667	0.666667	0.333333	0.666667	NA
NPFF	3	7	2.33333	1	0.333333	NA	0.333333	NA	0.666667
APC	16	37	2.3125	0.25	0.25	0.75	0.25	0.625	0.1875
FAM135B	20	46	2.3	0.6	0.2	0.45	0.3	0.3	0.45
KIT	21	48	2.28571	0.285714	0.0952381	0.714286	0.571429	0.428571	0.190476
MAP2K4	11	25	2.27273	0.636364	0.545455	0.363636	0.363636	0.272727	0.0909091
PTPRT	31	70	2.25806	0.387097	0.387097	0.451613	0.354839	0.193548	0.483871
GUCY1A2	8	18	2.25	NA	0.625	0.5	0.25	0.25	0.625
MAP1LC3C	4	9	2.25	NA	0.75	0.75	0.25	NA	0.5
HGF	18	40	2.22222	0.277778	0.0555556	0.777778	0.277778	0.444444	0.388889
AGT	5	11	2.2	0.6	0.6	NA	0.4	0.6	NA
KLK9	5	11	2.2	0.2	0.2	0.8	0.6	0.2	0.2
SLAMF8	5	11	2.2	0.6	0.6	NA	0.4	0.4	0.2
TUBA3C	5	11	2.2	0.2	0.2	0.6	0.4	0.6	0.2
CD1B	6	13	2.16667	0.166667	0.333333	0.5	0.333333	0.5	0.333333
RUNX1T1	12	26	2.16667	0.416667	0.166667	0.333333	0.333333	0.416667	0.5
TRIM58	6	13	2.16667	0.333333	0.166667	0.5	0.666667	0.166667	0.333333
COL22A1	65	140	2.15385	0.230769	0.369231	0.430769	0.446154	0.446154	0.230769
ETV6	8	17	2.125	0.125	0.375	1	0.125	0.125	0.375
FCN2	8	17	2.125	0.625	0.375	0.25	0.5	0.125	0.25
HCN1	8	17	2.125	0.375	0.25	0.5	0.5	0.25	0.25
TNNI3K	25	52	2.08	0.4	0.16	0.52	0.56	0.24	0.2
GRIN2A	13	27	2.07692	0.307692	0.307692	0.461538	0.384615	0.230769	0.384615
EPHB1	16	33	2.0625	0.4375	0.375	0.375	0.25	0.375	0.25
FMN2	18	37	2.05556	0.388889	0.111111	0.666667	0.277778	0.5	0.111111
NCAM2	18	37	2.05556	0.111111	0.277778	0.555556	0.333333	0.444444	0.333333
ASTN1	23	47	2.04348	0.391304	0.0869565	0.434783	0.652174	0.304348	0.173913
PREX2	40	81	2.025	0.2	0.275	0.625	0.325	0.35	0.25
CSMD1	70	141	2.01429	0.3	0.228571	0.585714	0.285714	0.271429	0.342857
ANKS4B	2	4	2	0.5	NA	0.5	NA	0.5	0.5
BAP1	17	34	2	0.176471	0.176471	0.823529	0.235294	0.352941	0.235294
BTG1	2	4	2	0.5	0.5	1	NA	NA	NA
CACNG7	6	12	2	0.5	0.333333	0.333333	0.333333	NA	0.5
CCND2	5	10	2	1	NA	0.4	NA	0.2	0.4
CLDN19	5	10	2	0.4	0.8	0.2	NA	NA	0.6
CST5	3	6	2	0.333333	NA	0.666667	0.333333	NA	0.666667
DNMT3A	23	46	2	0.130435	0.434783	0.478261	0.391304	0.173913	0.391304
ELAVL2	7	14	2	0.428571	0.142857	0.285714	0.428571	0.285714	0.428571
EMX2	3	6	2	0.333333	NA	NA	0.333333	0.666667	0.666667
EPHA5	17	34	2	0.470588	0.235294	0.235294	0.470588	0.411765	0.176471
FCRLA	5	10	2	NA	0.6	0.6	0.6	0.2	NA
FGF6	3	6	2	NA	0.333333	0.333333	0.666667	0.666667	NA
G6PC1	5	10	2	0.4	0.6	NA	0.2	0.8	NA
GABRB3	9	18	2	0.666667	0.555556	0.333333	0.333333	0.111111	NA
GALP	6	12	2	0.333333	0.333333	0.333333	NA	0.5	0.5
GDF3	2	4	2	0.5	NA	0.5	0.5	0.5	NA
GNA13	4	8	2	0.25	0.75	0.5	0.25	NA	0.25
GPR78	3	6	2	0.333333	0.333333	1	0.333333	NA	NA
HBD	3	6	2	0.666667	0.666667	0.333333	0.333333	NA	NA
HOXC9	2	4	2	0.5	0.5	NA	NA	1	NA
IFNG	4	8	2	NA	0.75	0.5	0.25	0.25	0.25
IRX1	4	8	2	0.5	0.25	0.5	0.25	0.5	NA
LUZP4	4	8	2	0.25	NA	0.5	0.25	0.5	0.5
LYRM4	3	6	2	NA	1	0.666667	0.333333	NA	NA
MSR1	10	20	2	0.4	NA	0.6	0.2	0.3	0.5
NANOG	4	8	2	0.25	0.25	0.5	NA	NA	1
NDST4	14	28	2	0.428571	0.285714	0.5	0.285714	0.357143	0.142857
NMS	10	20	2	0.2	0.1	0.6	0.9	0.1	0.1
OPCML	8	16	2	0.625	0.25	0.25	0.125	0.125	0.625
RB1	27	54	2	0.148148	0.296296	0.925926	0.259259	0.148148	0.222222
RHOU	3	6	2	NA	NA	1	1	NA	NA
SLCO1C1	15	30	2	0.466667	0.333333	0.4	0.4	0.266667	0.133333
SPINK7	4	8	2	0.25	NA	0.25	0.5	0.25	0.75
TET2	11	22	2	0.363636	0.454545	0.727273	0.363636	0.0909091	NA
TEX35	9	18	2	0.222222	0.333333	0.333333	0.333333	0.222222	0.555556
TMT1B	2	4	2	NA	0.5	0.5	0.5	0.5	NA
TNP1	2	4	2	NA	0.5	1	0.5	NA	NA
TP63	14	28	2	0.285714	0.571429	0.285714	0.285714	0.428571	0.142857
TRIML2	8	16	2	0.25	0.125	0.375	0.5	0.375	0.375
TUBB8	4	8	2	NA	1	NA	NA	0.5	0.5
VN1R1	1	2	2	1	NA	NA	NA	1	NA
ZIM3	5	10	2	0.4	0.4	0.4	0.2	0.2	0.4
ZNF385D	8	16	2	0.125	0.75	0.625	NA	0.125	0.375
ZP4	12	24	2	0.25	0.25	0.833333	0.166667	0.333333	0.166667
SORCS1	26	51	1.96154	0.384615	0.153846	0.423077	0.461538	0.269231	0.269231
LRP1B	91	175	1.92308	0.230769	0.263736	0.494505	0.296703	0.252747	0.384615
GPR158	11	21	1.90909	0.363636	0.181818	0.363636	0.545455	0.181818	0.272727
ITGBL1	11	21	1.90909	0.363636	0.272727	0.454545	0.272727	0.545455	NA
STK11	10	19	1.9	0.5	0.5	0.3	0.3	0.2	0.1
ALK	29	55	1.89655	0.241379	0.206897	0.517241	0.275862	0.275862	0.37931
BTK	19	36	1.89474	0.421053	0.315789	0.263158	0.368421	0.368421	0.157895
SMARCB1	9	17	1.88889	0.444444	0.333333	0.222222	NA	0.444444	0.444444
TIMD4	9	17	1.88889	0.333333	NA	0.555556	0.444444	0.333333	0.222222
SPTA1	52	98	1.88462	0.211538	0.173077	0.442308	0.5	0.326923	0.230769
EPHA7	17	32	1.88235	0.294118	0.294118	0.352941	0.529412	0.235294	0.176471
NOTCH1	34	64	1.88235	0.205882	0.147059	0.588235	0.529412	0.176471	0.235294
TNFRSF14	8	15	1.875	0.5	0.25	0.375	0.25	0.25	0.25
KDR	30	56	1.86667	0.3	0.2	0.4	0.333333	0.4	0.233333
DCC	29	54	1.86207	0.275862	0.206897	0.413793	0.241379	0.206897	0.517241
IZUMO2	7	13	1.85714	NA	0.142857	0.571429	NA	0.571429	0.571429
SLAMF7	7	13	1.85714	0.285714	0.571429	0.571429	NA	0.285714	0.142857
SPATA19	7	13	1.85714	0.285714	0.142857	0.571429	0.428571	NA	0.428571
GHRHR	13	24	1.84615	0.230769	0.153846	0.461538	0.230769	0.0769231	0.692308
RGS7	19	35	1.84211	0.368421	0.368421	0.263158	0.210526	0.315789	0.315789
CARD11	25	46	1.84	0.4	0.16	0.28	0.36	0.36	0.28
CD79B	6	11	1.83333	NA	0.5	0.5	0.333333	0.166667	0.333333
CDH10	12	22	1.83333	NA	0.25	0.75	0.5	0.25	0.0833333
CDH9	12	22	1.83333	0.166667	0.5	0.416667	0.25	0.25	0.25
CNTNAP5	24	44	1.83333	0.208333	0.125	0.375	0.166667	0.25	0.708333
MPL	12	22	1.83333	0.166667	0.416667	0.583333	0.25	0.166667	0.25
P2RX1	12	22	1.83333	0.166667	0.333333	0.333333	0.416667	0.333333	0.25
PSG7	6	11	1.83333	0.666667	0.333333	0.5	0.166667	0.166667	NA
REG3G	6	11	1.83333	0.333333	NA	0.333333	0.5	NA	0.666667
TECRL	12	22	1.83333	0.0833333	0.166667	0.5	0.5	0.166667	0.416667
UBE2A	6	11	1.83333	0.5	NA	0.333333	0.333333	0.333333	0.333333
CNTN6	23	42	1.82609	0.26087	0.130435	0.434783	0.173913	0.217391	0.608696
CNBD1	11	20	1.81818	0.181818	0.0909091	0.545455	0.272727	0.363636	0.363636
FSTL5	16	29	1.8125	NA	0.125	0.625	0.5625	0.1875	0.3125
CHGB	5	9	1.8	0.6	0.2	0.6	0.2	0.2	NA
FGF13	5	9	1.8	0.2	0.6	0.2	0.2	0.2	0.4
FGF14	5	9	1.8	0.4	0.2	0.8	0.2	0.2	NA
MAP3K1	20	36	1.8	0.25	0.3	0.45	0.2	0.35	0.25
MAX	5	9	1.8	0.2	NA	0.6	NA	0.6	0.4
MBL2	5	9	1.8	0.4	0.2	0.2	0.6	0.2	0.2
PLD5	10	18	1.8	0.1	0.2	0.4	0.5	0.3	0.3
PPDPFL	5	9	1.8	0.6	0.6	0.2	0.2	0.2	NA
RORB	10	18	1.8	0.1	0.4	0.5	0.3	0.3	0.2
TM4SF4	5	9	1.8	NA	0.2	0.6	0.6	0.4	NA
SNTG1	19	34	1.78947	0.210526	0.263158	0.736842	0.315789	0.157895	0.105263
SGK1	14	25	1.78571	0.214286	0.285714	0.571429	0.428571	0.0714286	0.214286
TNR	23	41	1.78261	0.217391	0.391304	0.391304	0.304348	0.26087	0.217391
EPHA6	18	32	1.77778	0.388889	0.166667	0.444444	0.333333	0.222222	0.222222
RUNX1	9	16	1.77778	0.555556	0.333333	0.444444	0.222222	0.222222	NA
VSTM1	9	16	1.77778	0.333333	0.222222	0.555556	0.333333	0.111111	0.222222
SEMA3E	17	30	1.76471	0.176471	0.411765	0.352941	0.294118	0.235294	0.294118
SNTG2	17	30	1.76471	0.235294	0.294118	0.352941	0.352941	0.352941	0.176471
CD300C	4	7	1.75	0.5	0.25	NA	0.5	0.25	0.25
CDH8	12	21	1.75	0.25	0.333333	0.416667	0.333333	0.166667	0.25
CHCHD2	4	7	1.75	0.25	0.25	0.25	0.25	0.5	0.25
CNTNAP2	24	42	1.75	0.541667	0.0416667	0.291667	0.291667	0.208333	0.375
GUCA1C	4	7	1.75	NA	NA	NA	1	0.25	0.5
KCNN3	8	14	1.75	0.25	0.375	0.375	0.25	0.375	0.125
LAMTOR2	4	7	1.75	0.5	NA	0.25	NA	0.5	0.5
MARCHF11	4	7	1.75	0.25	NA	0.25	0.25	0.5	0.5
NELL1	20	35	1.75	0.2	0.3	0.3	0.25	0.35	0.35
OPRK1	4	7	1.75	0.25	0.25	0.75	NA	0.25	0.25
RWDD3	4	7	1.75	0.5	0.5	0.5	NA	0.25	NA
SPHKAP	12	21	1.75	0.166667	0.416667	0.333333	0.166667	0.5	0.166667
STC1	4	7	1.75	0.5	0.25	NA	0.25	0.5	0.25
TPPP	4	7	1.75	0.5	0.25	0.5	NA	0.5	NA
ZNF254	4	7	1.75	0.25	0.25	0.5	NA	0.5	0.25
ZNF681	4	7	1.75	0.25	0.5	0.25	NA	0.75	NA
ZNF813	4	7	1.75	0.25	0.25	0.5	NA	0.75	NA
ZNF98	4	7	1.75	NA	0.25	0.25	0.25	0.75	0.25
PCDH15	38	66	1.73684	0.289474	0.157895	0.289474	0.394737	0.342105	0.263158
FCRL1	11	19	1.72727	0.454545	0.272727	0.454545	0.363636	NA	0.181818
AMPH	21	36	1.71429	0.142857	0.285714	0.428571	0.333333	0.190476	0.333333
CD84	7	12	1.71429	NA	0.285714	0.571429	0.428571	0.142857	0.285714
CHP2	7	12	1.71429	NA	0.285714	0.285714	0.142857	0.285714	0.714286
NKAIN2	7	12	1.71429	0.142857	0.285714	NA	0.571429	0.142857	0.571429
RGR	7	12	1.71429	0.142857	0.571429	0.428571	NA	0.142857	0.428571
CREBBP	31	53	1.70968	0.258065	0.290323	0.580645	0.225806	0.16129	0.193548
MARCO	17	29	1.70588	0.117647	0.0588235	0.588235	0.352941	0.235294	0.352941
NTRK1	17	29	1.70588	0.294118	0.235294	0.352941	0.294118	0.411765	0.117647
PEG3	10	17	1.7	0.2	0.3	0.1	0.1	0.4	0.6
RNF43	10	17	1.7	0.2	0.3	0.1	0.5	0.3	0.3
SLC1A6	10	17	1.7	0.7	0.2	0.4	NA	0.3	0.1
SLC27A6	10	17	1.7	0.3	0.1	0.4	0.4	0.2	0.3
TRHDE	19	32	1.68421	0.210526	0.263158	0.315789	0.263158	0.157895	0.473684
ROS1	44	74	1.68182	0.25	0.181818	0.386364	0.318182	0.227273	0.318182
ATM	63	105	1.66667	0.269841	0.269841	0.460317	0.238095	0.238095	0.190476
C6	18	30	1.66667	0.222222	0.222222	0.555556	0.222222	0.277778	0.166667
CD1C	6	10	1.66667	0.166667	0.333333	0.5	0.333333	0.166667	0.166667
CD70	3	5	1.66667	NA	0.333333	0.666667	NA	0.333333	0.333333
CDX4	3	5	1.66667	0.333333	0.333333	NA	0.333333	NA	0.666667
CYB561D1	3	5	1.66667	NA	0.333333	NA	NA	NA	1.33333
CYP2A6	9	15	1.66667	0.111111	0.222222	0.333333	0.222222	0.333333	0.444444
GABRA6	9	15	1.66667	0.222222	0.111111	0.555556	0.222222	0.333333	0.222222
GABRG1	9	15	1.66667	0.222222	0.333333	0.222222	0.222222	0.444444	0.222222
GNAL	12	20	1.66667	0.583333	0.0833333	0.416667	0.25	0.25	0.0833333
IBA57	3	5	1.66667	NA	0.333333	NA	NA	0.333333	1
KEAP1	6	10	1.66667	0.333333	NA	0.333333	0.5	NA	0.5
KHDC3L	3	5	1.66667	NA	0.666667	0.333333	0.333333	NA	0.333333
LHX4	6	10	1.66667	0.166667	0.333333	0.166667	0.166667	0.5	0.333333
MYOG	3	5	1.66667	0.666667	0.666667	0.333333	NA	NA	NA
NALF1	3	5	1.66667	NA	0.333333	0.333333	0.333333	0.333333	0.333333
NOL12	6	10	1.66667	0.333333	0.333333	0.166667	0.333333	0.333333	0.166667
NPS	3	5	1.66667	NA	0.333333	1	0.333333	NA	NA
NRN1L	3	5	1.66667	NA	0.333333	0.333333	NA	NA	1
ORM1	6	10	1.66667	0.166667	0.166667	0.833333	0.166667	NA	0.333333
PDE1C	18	30	1.66667	0.333333	0.166667	0.5	0.277778	0.277778	0.111111
PLCXD3	3	5	1.66667	NA	0.333333	0.666667	0.333333	0.333333	NA
PNMT	3	5	1.66667	NA	0.666667	0.333333	0.333333	0.333333	NA
PRKAA2	9	15	1.66667	0.333333	0.333333	0.444444	0.333333	NA	0.222222
PRSS58	6	10	1.66667	NA	0.333333	0.833333	0.166667	NA	0.333333
QRFPR	6	10	1.66667	0.333333	0.5	0.666667	0.166667	NA	NA
SERP1	3	5	1.66667	NA	0.333333	0.333333	NA	0.333333	0.666667
SHISAL2A	3	5	1.66667	NA	NA	0.666667	NA	0.333333	0.666667
SIRPB1	6	10	1.66667	0.5	0.166667	0.5	0.333333	0.166667	NA
SLC10A4	3	5	1.66667	1	0.333333	0.333333	NA	NA	NA
SMAD4	12	20	1.66667	0.25	0.166667	0.416667	0.25	0.166667	0.416667
TCF23	3	5	1.66667	0.333333	0.333333	0.666667	NA	NA	0.333333
TLX3	3	5	1.66667	0.666667	0.333333	0.333333	NA	NA	0.333333
TRPA1	27	45	1.66667	0.148148	0.148148	0.592593	0.333333	0.185185	0.259259
TSN	6	10	1.66667	NA	NA	0.166667	0.166667	0.333333	1
UBE2E3	6	10	1.66667	0.166667	0.166667	0.166667	0.333333	0.5	0.333333
VWA1	3	5	1.66667	NA	0.333333	0.333333	NA	0.666667	0.333333
ZNF551	3	5	1.66667	NA	0.333333	0.333333	0.333333	0.333333	0.333333
ZNF676	3	5	1.66667	0.666667	0.333333	0.666667	NA	NA	NA
NTRK3	20	33	1.65	0.4	0.25	0.25	0.25	0.25	0.25
SI	48	79	1.64583	0.354167	0.166667	0.354167	0.354167	0.25	0.166667
CCDC60	14	23	1.64286	0.357143	0.214286	0.357143	0.285714	0.285714	0.142857
AXIN2	11	18	1.63636	0.181818	0.545455	0.272727	0.0909091	0.454545	0.0909091
GALNT17	11	18	1.63636	0.363636	0.181818	0.454545	0.363636	0.181818	0.0909091
KLHL1	11	18	1.63636	0.272727	0.181818	0.454545	0.545455	0.0909091	0.0909091
PKLR	11	18	1.63636	0.181818	0.454545	0.363636	0.363636	0.0909091	0.181818
PRDM9	11	18	1.63636	0.363636	0.272727	0.0909091	0.0909091	0.363636	0.454545
SLC8A1	11	18	1.63636	NA	0.0909091	0.636364	0.0909091	0.545455	0.272727
SPOCK3	11	18	1.63636	0.272727	0.181818	0.454545	0.545455	0.0909091	0.0909091
FLT4	30	49	1.63333	0.166667	0.2	0.366667	0.4	0.2	0.3
SORCS3	27	44	1.62963	0.259259	0.111111	0.37037	0.296296	0.185185	0.407407
ADAMTS5	8	13	1.625	0.25	0.25	0.375	NA	0.125	0.625
CRISP1	8	13	1.625	0.125	0.125	0.25	0.5	0.125	0.5
FCAMR	8	13	1.625	0.25	0.375	0.375	0.375	0.25	NA
GAD2	16	26	1.625	0.1875	0.125	0.5625	0.1875	0.4375	0.125
ILDR1	8	13	1.625	0.375	0.25	0.375	0.25	0.125	0.25
SIGLEC12	8	13	1.625	0.125	NA	0.125	0.375	0.75	0.25
TFAP2D	8	13	1.625	0.25	0.25	0.5	0.125	0.25	0.25
UNC5C	16	26	1.625	0.125	0.125	0.4375	0.3125	0.375	0.25
ZFPM2	8	13	1.625	NA	0.25	0.375	0.5	0.125	0.375
REDIC1	13	21	1.61538	0.230769	0.384615	0.384615	0.153846	0.230769	0.230769
TGM3	13	21	1.61538	0.307692	0.0769231	0.384615	0.230769	0.230769	0.384615
ADGRL4	15	24	1.6	0.0666667	0.133333	0.333333	0.533333	0.266667	0.266667
CADM2	10	16	1.6	0.3	0.4	0.1	0.5	NA	0.3
CCKBR	5	8	1.6	0.4	0.2	0.6	0.2	NA	0.2
FGF17	5	8	1.6	NA	0.2	0.4	0.6	NA	0.4
GABRA2	10	16	1.6	0.1	0.3	0.3	0.6	0.1	0.2
KCNK5	5	8	1.6	0.2	NA	0.6	0.4	0.4	NA
NCR2	5	8	1.6	NA	0.4	0.2	0.2	0.6	0.2
PLCZ1	15	24	1.6	0.4	0.2	0.133333	0.2	0.2	0.466667
PTGS2	10	16	1.6	0.3	0.1	0.5	0.3	0.2	0.2
RGS18	5	8	1.6	0.8	NA	0.4	NA	0.2	0.2
SGIP1	25	40	1.6	0.32	0.24	0.28	0.28	0.36	0.12
TACR3	5	8	1.6	NA	0.4	0.6	0.2	0.4	NA
TRAPPC4	5	8	1.6	0.2	0.2	0.8	0.2	0.2	NA
GRIK2	17	27	1.58824	0.235294	0.176471	0.588235	0.235294	0.176471	0.176471
PRKCB	17	27	1.58824	0.294118	0.294118	0.235294	0.294118	0.117647	0.352941
LUZP2	12	19	1.58333	0.0833333	0.25	0.333333	0.166667	0.333333	0.416667
PRKN	12	19	1.58333	0.0833333	0.0833333	0.5	0.333333	0.25	0.333333
SLC29A2	12	19	1.58333	0.333333	0.583333	0.166667	0.166667	NA	0.333333
PTPRC	33	52	1.57576	0.30303	0.151515	0.393939	0.242424	0.181818	0.30303
MYH8	40	63	1.575	0.225	0.25	0.225	0.35	0.2	0.325
CIB4	7	11	1.57143	0.571429	0.142857	0.142857	0.142857	0.142857	0.428571
CLCA4	14	22	1.57143	0.142857	0.214286	0.357143	0.357143	0.214286	0.285714
DRD3	7	11	1.57143	0.285714	NA	0.142857	0.714286	0.285714	0.142857
EGFR	28	44	1.57143	0.285714	0.285714	0.357143	0.214286	0.285714	0.142857
FBXW7	14	22	1.57143	0.142857	0.285714	0.357143	0.214286	0.214286	0.357143
HLA-G	7	11	1.57143	0.142857	NA	0.428571	0.428571	0.428571	0.142857
MYL2	7	11	1.57143	NA	0.428571	0.428571	0.285714	0.285714	0.142857
NCR1	7	11	1.57143	0.142857	0.142857	0.428571	0.142857	0.428571	0.285714
ST8SIA5	7	11	1.57143	0.142857	0.428571	0.285714	0.571429	NA	0.142857
SYT10	7	11	1.57143	0.142857	0.285714	0.714286	0.142857	0.285714	NA
PDGFRA	23	36	1.56522	0.217391	0.173913	0.478261	0.26087	0.173913	0.26087
ADGRB3	32	50	1.5625	0.21875	0.15625	0.40625	0.09375	0.25	0.4375
CDH2	16	25	1.5625	0.25	0.3125	0.4375	0.125	0.25	0.1875
ANGPT1	9	14	1.55556	0.222222	0.111111	0.666667	0.333333	0.222222	NA
FGFR3	18	28	1.55556	0.277778	0.166667	0.5	0.0555556	0.166667	0.388889
KHDRBS2	9	14	1.55556	0.222222	0.111111	0.444444	0.444444	0.333333	NA
PRKD1	18	28	1.55556	0.333333	0.0555556	0.444444	0.222222	0.111111	0.388889
SLC45A4	9	14	1.55556	NA	0.111111	0.333333	0.111111	0.333333	0.666667
EZH2	20	31	1.55	0.25	0.15	0.6	0.2	0.15	0.2
MYH2	40	62	1.55	0.2	0.125	0.375	0.25	0.2	0.4
RET	20	31	1.55	0.1	0.25	0.35	0.3	0.15	0.4
AHRR	11	17	1.54545	0.0909091	0.0909091	0.181818	0.363636	0.363636	0.454545
CTCFL	11	17	1.54545	0.181818	0.363636	0.363636	0.272727	0.0909091	0.272727
CTNND2	22	34	1.54545	0.272727	0.227273	0.272727	0.272727	0.181818	0.318182
KCNH5	11	17	1.54545	0.181818	0.272727	0.181818	0.454545	0.181818	0.272727
NETO1	11	17	1.54545	0.0909091	0.181818	0.454545	0.272727	0.363636	0.181818
SLC2A14	11	17	1.54545	0.272727	0.545455	0.0909091	0.181818	NA	0.454545
STAC	11	17	1.54545	0.181818	0.0909091	0.454545	0.363636	0.181818	0.272727
CDH18	13	20	1.53846	0.230769	0.230769	0.692308	0.0769231	0.153846	0.153846
LILRB5	13	20	1.53846	0.153846	0.230769	0.384615	0.230769	0.307692	0.230769
MMP2	13	20	1.53846	0.0769231	0.0769231	0.538462	0.384615	0.307692	0.153846
NF1	58	89	1.53448	0.172414	0.224138	0.603448	0.258621	0.137931	0.137931
IGF2BP1	15	23	1.53333	0.0666667	0.2	0.533333	0.533333	0.133333	0.0666667
TTLL9	15	23	1.53333	0.2	0.2	0.533333	0.133333	0.2	0.266667
CTNNA2	19	29	1.52632	0.421053	0.157895	0.368421	0.157895	0.105263	0.315789
FOLH1	19	29	1.52632	0.157895	0.0526316	0.368421	0.368421	0.210526	0.368421
TLL1	21	32	1.52381	0.190476	0.238095	0.285714	0.238095	0.142857	0.428571
NRXN1	23	35	1.52174	0.173913	0.217391	0.304348	0.391304	0.26087	0.173913
ACKR1	2	3	1.5	NA	0.5	NA	NA	0.5	0.5
ACSM5	14	21	1.5	0.214286	0.285714	0.285714	0.285714	0.214286	0.214286
AMBP	10	15	1.5	0.3	0.5	0.3	NA	0.1	0.3
APOA1	4	6	1.5	0.75	NA	0.25	0.5	NA	NA
APOC3	4	6	1.5	0.25	0.25	NA	0.5	0.25	0.25
ARID1A	20	30	1.5	0.35	0.1	0.3	0.35	0.15	0.25
AVPR1A	2	3	1.5	0.5	1	NA	NA	NA	NA
BRAF	18	27	1.5	0.166667	0.222222	0.388889	0.388889	0.0555556	0.277778
BSND	4	6	1.5	0.25	0.25	0.25	NA	NA	0.75
C8orf34	14	21	1.5	0.214286	0.214286	0.142857	0.357143	0.428571	0.142857
CAVIN2	2	3	1.5	NA	NA	0.5	0.5	NA	0.5
CBFB	6	9	1.5	NA	0.5	0.5	0.166667	0.333333	NA
CCDC85A	6	9	1.5	0.166667	0.333333	0.333333	0.166667	0.166667	0.333333
CD93	2	3	1.5	NA	NA	NA	NA	NA	1.5
CDH1	16	24	1.5	0.1875	0.0625	0.625	0.4375	0.125	0.0625
CDKN2C	2	3	1.5	NA	NA	0.5	0.5	0.5	NA
CFHR3	6	9	1.5	0.166667	0.5	0.333333	0.333333	NA	0.166667
CIMIP2C	4	6	1.5	NA	1	NA	NA	0.25	0.25
CRHR2	12	18	1.5	0.166667	0.166667	0.583333	0.333333	0.0833333	0.166667
CXCL9	4	6	1.5	0.25	0.25	0.25	0.25	0.25	0.25
CYP4B1	12	18	1.5	0.25	0.25	0.166667	0.416667	0.25	0.166667
DEFB110	2	3	1.5	0.5	NA	0.5	0.5	NA	NA
DEFB113	2	3	1.5	NA	0.5	0.5	NA	NA	0.5
DEFB116	2	3	1.5	0.5	NA	NA	1	NA	NA
DIO1	4	6	1.5	NA	NA	0.25	0.75	0.5	NA
DPP10	26	39	1.5	0.0384615	0.192308	0.384615	0.423077	0.115385	0.346154
DPYS	10	15	1.5	0.3	0.3	0.1	0.7	0.1	NA
ERBB3	28	42	1.5	0.357143	0.178571	0.214286	0.214286	0.285714	0.25
FABP1	4	6	1.5	NA	0.25	0.25	0.25	NA	0.75
FAT4	18	27	1.5	0.222222	0.111111	0.5	0.444444	0.0555556	0.166667
GARIN6	2	3	1.5	0.5	NA	NA	0.5	0.5	NA
GCSAM	6	9	1.5	NA	NA	0.333333	0.5	0.333333	0.333333
GPR37	2	3	1.5	NA	NA	0.5	0.5	NA	0.5
GPX1	2	3	1.5	0.5	NA	NA	0.5	NA	0.5
GRM3	6	9	1.5	NA	0.5	0.333333	0.166667	0.333333	0.166667
GUCA1A	4	6	1.5	NA	NA	0.25	0.5	0.25	0.5
GYPC	4	6	1.5	NA	0.75	0.25	0.25	NA	0.25
HAO1	8	12	1.5	0.125	NA	0.625	0.125	0.375	0.25
HCST	4	6	1.5	NA	0.5	0.25	0.25	0.5	NA
HLA-B	8	12	1.5	0.375	0.25	0.5	0.125	0.25	NA
HNF1A	10	15	1.5	0.4	0.4	0.3	0.1	0.1	0.2
HNF4G	10	15	1.5	0.5	0.3	0.3	0.3	NA	0.1
HOXA6	2	3	1.5	0.5	0.5	NA	NA	0.5	NA
HOXB1	2	3	1.5	0.5	NA	NA	0.5	0.5	NA
HOXC8	2	3	1.5	0.5	0.5	0.5	NA	NA	NA
IGF1	4	6	1.5	NA	0.25	0.5	0.5	NA	0.25
IKZF1	8	12	1.5	0.25	0.25	0.375	0.375	0.125	0.125
IL2	4	6	1.5	0.25	0.25	0.5	0.5	NA	NA
KCNG3	2	3	1.5	NA	0.5	NA	NA	0.5	0.5
KCNV2	2	3	1.5	0.5	0.5	0.5	NA	NA	NA
KLF7	4	6	1.5	NA	NA	0.25	NA	0.5	0.75
KLF8	6	9	1.5	NA	0.5	0.333333	0.333333	NA	0.333333
KLHL13	8	12	1.5	NA	0.125	0.25	0.125	0.375	0.625
LGALS13	4	6	1.5	0.25	0.5	0.25	0.25	0.25	NA
LGALS4	10	15	1.5	0.4	0.1	0.4	0.2	0.3	0.1
LRRC17	4	6	1.5	0.25	NA	0.25	0.25	0.5	0.25
LRRC52	2	3	1.5	NA	0.5	NA	NA	NA	1
MAP2K3	12	18	1.5	0.166667	0.333333	0.416667	0.25	0.166667	0.166667
MCHR2	6	9	1.5	0.333333	0.166667	0.333333	0.166667	0.166667	0.333333
MOXD1	12	18	1.5	0.416667	0.25	0.333333	0.0833333	0.25	0.166667
MSC	2	3	1.5	NA	0.5	0.5	NA	0.5	NA
MUL1	4	6	1.5	NA	0.25	0.25	NA	0.75	0.25
NBL1	4	6	1.5	NA	0.5	0.25	NA	0.5	0.25
NDUFA3	4	6	1.5	0.25	0.5	NA	0.5	NA	0.25
NOX4	18	27	1.5	0.166667	0.111111	0.388889	0.222222	0.333333	0.277778
NSL1	6	9	1.5	NA	0.166667	0.166667	NA	0.666667	0.5
NTS	4	6	1.5	0.25	NA	1	NA	NA	0.25
ONECUT1	2	3	1.5	NA	NA	0.5	NA	1	NA
P2RX3	12	18	1.5	0.416667	0.166667	0.416667	NA	0.333333	0.166667
PAX5	10	15	1.5	0.3	NA	0.7	0.1	0.2	0.2
PDE3A	16	24	1.5	0.375	0.1875	0.3125	0.125	0.25	0.25
PDZK1IP1	4	6	1.5	NA	0.25	0.75	NA	0.25	0.25
PGAM5	6	9	1.5	0.166667	NA	0.166667	0.333333	0.333333	0.5
POU4F2	2	3	1.5	NA	NA	1	NA	0.5	NA
PRRT2	4	6	1.5	NA	0.5	0.5	NA	0.5	NA
PSG4	6	9	1.5	0.166667	0.666667	0.5	0.166667	NA	NA
RBFOX1	16	24	1.5	0.1875	0.1875	0.3125	0.25	0.4375	0.125
RHAG	10	15	1.5	0.3	0.3	0.5	0.2	0.2	NA
SALL4	4	6	1.5	NA	NA	0.25	0.25	0.75	0.25
SIX2	2	3	1.5	NA	NA	0.5	0.5	0.5	NA
SLC17A6	12	18	1.5	0.333333	0.166667	0.333333	0.416667	0.25	NA
SOX15	2	3	1.5	NA	0.5	NA	0.5	0.5	NA
SPANXN2	2	3	1.5	0.5	0.5	0.5	NA	NA	NA
SPATA31E1	4	6	1.5	0.5	NA	0.5	0.25	0.25	NA
SPINK1	4	6	1.5	NA	0.25	0.5	0.25	0.25	0.25
ST8SIA2	6	9	1.5	0.5	0.5	NA	0.333333	NA	0.166667
TEX36	4	6	1.5	NA	0.25	0.5	0.5	NA	0.25
THSD7B	28	42	1.5	0.142857	0.142857	0.464286	0.428571	0.0357143	0.285714
TMED6	4	6	1.5	0.25	0.25	0.25	0.5	NA	0.25
TMPRSS11F	10	15	1.5	0.3	0.2	0.6	NA	0.3	0.1
TMT1A	2	3	1.5	NA	1	NA	NA	0.5	NA
TP53RK	2	3	1.5	NA	NA	NA	0.5	1	NA
TRAPPC6A	6	9	1.5	0.166667	0.166667	0.166667	0.333333	NA	0.666667
YPEL3	4	6	1.5	NA	0.25	0.25	0.5	NA	0.5
ZNF671	4	6	1.5	0.5	0.25	0.25	NA	0.5	NA
ZNF765	4	6	1.5	NA	0.25	0.25	0.5	NA	0.5
ATRX	35	52	1.48571	0.228571	0.228571	0.428571	0.257143	0.228571	0.114286
ITIH2	21	31	1.47619	0.238095	0.190476	0.380952	0.190476	0.333333	0.142857
NAV3	40	59	1.475	0.075	0.15	0.55	0.25	0.2	0.25
COL5A1	66	97	1.4697	0.166667	0.393939	0.227273	0.318182	0.212121	0.151515
SLCO1A2	15	22	1.46667	0.266667	0.133333	0.533333	0.133333	0.2	0.2
TRPV5	15	22	1.46667	0.2	0.0666667	0.2	0.466667	0.333333	0.2
CHL1	28	41	1.46429	0.321429	0.214286	0.285714	0.0357143	0.25	0.357143
CES5A	13	19	1.46154	0.307692	0.153846	0.384615	0.230769	0.0769231	0.307692
MUC17	13	19	1.46154	NA	0.307692	0.461538	NA	0.230769	0.461538
VIPR2	13	19	1.46154	0.230769	0.153846	0.461538	0.230769	0.153846	0.230769
PTCH1	24	35	1.45833	0.208333	0.25	0.583333	0.208333	0.0833333	0.125
FANK1	11	16	1.45455	0.272727	0.181818	0.181818	0.272727	0.272727	0.272727
LHCGR	11	16	1.45455	0.181818	0.181818	NA	0.363636	0.545455	0.181818
SCGN	11	16	1.45455	0.454545	0.272727	0.363636	0.181818	NA	0.181818
SLC6A20	11	16	1.45455	0.363636	0.0909091	0.454545	0.181818	0.272727	0.0909091
UNC13C	33	48	1.45455	0.212121	0.272727	0.424242	0.0909091	0.181818	0.272727
CD163L1	20	29	1.45	0.25	0.1	0.55	0.15	0.1	0.3
COL9A1	38	55	1.44737	0.236842	0.289474	0.368421	0.184211	0.289474	0.0789474
ADH1B	9	13	1.44444	0.222222	0.111111	0.333333	0.222222	0.222222	0.333333
CD40	9	13	1.44444	0.333333	0.222222	0.111111	0.555556	0.222222	NA
CPE	9	13	1.44444	0.444444	0.222222	0.222222	0.333333	0.222222	NA
CYP2A13	9	13	1.44444	0.222222	0.222222	0.555556	0.111111	0.111111	0.222222
DEPTOR	9	13	1.44444	0.222222	0.333333	0.555556	0.111111	0.111111	0.111111
GABRB1	9	13	1.44444	0.333333	0.222222	0.444444	0.222222	NA	0.222222
GFRAL	9	13	1.44444	0.222222	0.111111	0.222222	0.444444	0.222222	0.222222
GPC6	9	13	1.44444	0.111111	0.222222	0.333333	0.222222	0.222222	0.333333
HMGCLL1	9	13	1.44444	0.222222	0.111111	0.222222	0.333333	0.555556	NA
KLHL14	9	13	1.44444	0.333333	0.222222	0.555556	0.333333	NA	NA
LHX8	9	13	1.44444	0.222222	0.111111	0.111111	0.555556	0.222222	0.222222
NRG3	9	13	1.44444	0.222222	0.111111	0.333333	0.444444	0.111111	0.222222
PRKG1	18	26	1.44444	0.0555556	0.166667	0.333333	0.166667	0.277778	0.444444
RAB37	9	13	1.44444	0.111111	NA	0.333333	0.555556	0.222222	0.222222
TNFAIP3	9	13	1.44444	0.222222	0.111111	0.222222	0.222222	0.111111	0.555556
KCNH8	16	23	1.4375	0.3125	0.375	0.3125	0.125	0.125	0.1875
PTPRD	46	66	1.43478	0.195652	0.195652	0.282609	0.26087	0.130435	0.369565
PXDNL	23	33	1.43478	0.130435	0.391304	0.130435	0.347826	0.26087	0.173913
ACSM2A	14	20	1.42857	0.0714286	0.285714	0.428571	0.357143	0.142857	0.142857
ARID2	21	30	1.42857	0.142857	0.285714	0.52381	0.190476	0.0952381	0.190476
ATP1B2	7	10	1.42857	0.571429	0.285714	0.142857	0.142857	0.142857	0.142857
BPIFA3	7	10	1.42857	0.428571	0.142857	0.428571	0.142857	0.142857	0.142857
CALCR	14	20	1.42857	0.214286	0.357143	0.428571	0.0714286	0.0714286	0.285714
COLEC11	7	10	1.42857	0.142857	0.428571	0.142857	0.285714	0.142857	0.285714
ESRRG	7	10	1.42857	NA	0.285714	0.571429	0.285714	0.142857	0.142857
FAM131B	7	10	1.42857	NA	0.142857	0.285714	0.428571	0.428571	0.142857
GPM6A	7	10	1.42857	NA	0.285714	NA	0.428571	0.285714	0.428571
HPD	14	20	1.42857	0.285714	0.142857	0.285714	0.142857	0.285714	0.285714
MNDA	7	10	1.42857	0.285714	0.285714	0.571429	0.285714	NA	NA
NEGR1	7	10	1.42857	0.142857	0.142857	0.428571	0.142857	NA	0.571429
PSG3	7	10	1.42857	NA	0.142857	0.428571	0.142857	0.285714	0.428571
RCN2	7	10	1.42857	0.285714	0.142857	0.285714	0.142857	0.428571	0.142857
RNF150	7	10	1.42857	0.142857	0.428571	0.571429	0.142857	0.142857	NA
SCN5A	28	40	1.42857	0.285714	0.214286	0.285714	0.428571	0.107143	0.107143
SERPINB9	7	10	1.42857	0.142857	0.285714	0.142857	0.142857	0.428571	0.285714
STAG2	35	50	1.42857	0.114286	0.2	0.342857	0.285714	0.228571	0.257143
SYT9	7	10	1.42857	0.142857	0.571429	0.142857	0.142857	NA	0.428571
TNNT1	14	20	1.42857	NA	0.285714	0.571429	0.142857	0.0714286	0.357143
UCK1	7	10	1.42857	0.428571	0.142857	0.428571	0.285714	0.142857	NA
VIP	7	10	1.42857	0.571429	NA	0.571429	0.142857	0.142857	NA
VSIG2	7	10	1.42857	0.142857	0.285714	0.571429	0.142857	NA	0.285714
TNN	19	27	1.42105	0.263158	0.0526316	0.315789	0.263158	0.105263	0.421053
RYR2	105	149	1.41905	0.2	0.133333	0.380952	0.266667	0.133333	0.304762
CDH6	12	17	1.41667	NA	0.25	0.5	0.166667	0.0833333	0.416667
CYP4F11	12	17	1.41667	0.25	0.0833333	0.166667	0.25	0.5	0.166667
FLT3	24	34	1.41667	0.291667	0.25	0.333333	0.25	0.166667	0.125
NLRP14	12	17	1.41667	0.166667	0.333333	0.333333	0.25	0.25	0.0833333
SEMA3A	17	24	1.41176	0.411765	0.176471	0.352941	0.117647	0.117647	0.235294
RPS6KA6	22	31	1.40909	0.409091	0.0454545	0.363636	0.318182	0.136364	0.136364
DICER1	27	38	1.40741	0.0740741	0.222222	0.333333	0.185185	0.37037	0.222222
ADARB2	10	14	1.4	0.2	0.3	0.4	0.1	0.1	0.3
ALB	15	21	1.4	0.266667	NA	0.4	0.2	0.2	0.333333
APBB1IP	15	21	1.4	0.2	NA	0.333333	0.466667	0.266667	0.133333
ASIC2	10	14	1.4	0.2	0.2	0.3	0.4	0.1	0.2
CASP5	10	14	1.4	0.1	0.1	0.7	0.2	0.1	0.2
CCN4	5	7	1.4	NA	0.2	0.6	0.2	0.4	NA
CDK14	15	21	1.4	0.0666667	0.2	0.533333	0.4	0.133333	0.0666667
CEACAM5	10	14	1.4	0.1	0.4	0.1	0.4	0.3	0.1
CHRNA9	5	7	1.4	0.4	NA	0.2	0.4	0.2	0.2
DCD	5	7	1.4	NA	0.2	0.4	NA	0.8	NA
DLST	15	21	1.4	0.266667	0.133333	0.266667	0.0666667	0.2	0.466667
DNAJB5	5	7	1.4	0.2	NA	0.6	0.2	0.4	NA
ELP4	10	14	1.4	0.2	NA	0.3	0.5	0.2	0.2
EPO	5	7	1.4	0.2	NA	0.4	NA	0.4	0.4
FATE1	5	7	1.4	NA	0.2	0.8	0.2	NA	0.2
GZMA	5	7	1.4	NA	0.2	0.6	0.4	0.2	NA
HEPACAM2	10	14	1.4	0.5	0.1	0.6	NA	0.1	0.1
HSD11B2	5	7	1.4	0.4	0.4	0.4	0.2	NA	NA
KLK13	5	7	1.4	0.4	0.2	NA	NA	0.6	0.2
LACRT	5	7	1.4	0.2	0.2	0.2	0.2	0.4	0.2
LAIR2	5	7	1.4	NA	0.2	0.4	0.4	0.4	NA
LILRA1	10	14	1.4	0.1	0.3	0.1	0.5	0.3	0.1
LY86	5	7	1.4	0.2	0.2	0.4	0.2	NA	0.4
LYPD4	5	7	1.4	NA	NA	0.2	0.4	0.4	0.4
MISP	5	7	1.4	0.2	0.4	0.4	0.2	NA	0.2
MMP20	10	14	1.4	0.1	0.2	0.5	0.3	0.1	0.2
MSH6	10	14	1.4	NA	0.2	0.6	0.3	0.2	0.1
NFATC1	10	14	1.4	0.1	0.4	0.4	0.2	0.1	0.2
NPTXR	5	7	1.4	0.4	0.4	0.6	NA	NA	NA
OSTN	5	7	1.4	0.6	0.2	NA	0.4	0.2	NA
PATE1	5	7	1.4	0.2	NA	NA	0.6	0.2	0.4
PCDH9	5	7	1.4	0.2	NA	0.2	0.2	0.2	0.6
PRMT8	10	14	1.4	0.4	0.1	NA	0.1	0.5	0.3
PSG8	5	7	1.4	NA	NA	0.8	0.2	0.2	0.2
PTN	5	7	1.4	NA	0.2	0.4	0.4	0.2	0.2
PXMP2	5	7	1.4	0.4	NA	NA	NA	0.4	0.6
RCAN2	5	7	1.4	NA	0.2	0.4	0.8	NA	NA
RHO	5	7	1.4	0.6	NA	0.4	0.2	NA	0.2
RWDD2B	5	7	1.4	0.2	NA	0.2	0.2	0.4	0.4
SEL1L2	20	28	1.4	0.3	0.1	0.3	0.3	0.2	0.2
SHISA9	5	7	1.4	NA	0.4	0.2	0.4	0.2	0.2
SHOX2	5	7	1.4	0.2	NA	NA	NA	1	0.2
SNCG	5	7	1.4	NA	NA	0.6	0.2	NA	0.6
ST6GALNAC5	5	7	1.4	NA	NA	NA	0.6	0.6	0.2
ST8SIA4	5	7	1.4	0.2	0.4	NA	0.6	0.2	NA
TAFA2	5	7	1.4	NA	0.2	0.4	NA	0.4	0.4
TMEM196	5	7	1.4	NA	NA	0.2	0.6	0.2	0.4
TMEM202	5	7	1.4	0.2	NA	0.4	NA	0.4	0.4
TMPRSS11A	10	14	1.4	0.1	0.2	0.7	0.2	NA	0.2
TP53I3	5	7	1.4	0.4	0.4	NA	0.2	0.4	NA
TRIM42	5	7	1.4	NA	NA	1	0.2	NA	0.2
TTPA	5	7	1.4	0.2	0.6	0.4	0.2	NA	NA
ZEB2	10	14	1.4	0.2	0.1	0.4	0.3	NA	0.4
ZNF679	5	7	1.4	0.2	0.2	0.4	0.4	NA	0.2
SCN10A	28	39	1.39286	0.178571	0.214286	0.428571	0.142857	0.107143	0.321429
POSTN	23	32	1.3913	0.130435	0.130435	0.391304	0.304348	0.217391	0.217391
TPTE2	23	32	1.3913	0.130435	0.0869565	0.521739	0.130435	0.26087	0.26087
FGFR2	18	25	1.38889	0.277778	0.0555556	0.222222	0.277778	0.222222	0.333333
HGSNAT	18	25	1.38889	0.222222	0.111111	0.388889	0.388889	0.166667	0.111111
AGMO	13	18	1.38462	0.230769	0.153846	0.230769	0.230769	0.461538	0.0769231
CDK8	13	18	1.38462	NA	0.153846	0.461538	0.307692	0.153846	0.307692
ETNPPL	13	18	1.38462	0.153846	0.307692	0.384615	0.230769	0.0769231	0.230769
INSC	13	18	1.38462	0.230769	0.0769231	0.307692	0.384615	0.230769	0.153846
MROH2B	42	58	1.38095	0.214286	0.214286	0.333333	0.261905	0.214286	0.142857
DNAH5	79	109	1.37975	0.151899	0.0759494	0.367089	0.316456	0.278481	0.189873
WDR17	29	40	1.37931	0.172414	0.103448	0.413793	0.241379	0.275862	0.172414
ADAMTS15	8	11	1.375	NA	0.125	0.25	0.625	0.125	0.25
BRINP1	8	11	1.375	0.125	0.125	0.375	0.375	0.125	0.25
CENPP	8	11	1.375	NA	NA	0.375	0.25	0.625	0.125
CNTNAP4	24	33	1.375	0.208333	0.166667	0.291667	0.375	0.166667	0.166667
DNAJB13	8	11	1.375	0.125	0.25	0.375	0.25	0.375	NA
DRD2	8	11	1.375	0.25	0.125	0.5	0.125	0.125	0.25
GRIA1	16	22	1.375	0.25	0.25	0.375	0.1875	0.25	0.0625
IKZF3	8	11	1.375	0.5	NA	0.375	0.25	NA	0.25
IL2RG	8	11	1.375	0.125	0.25	0.375	0.375	NA	0.25
KCNIP1	8	11	1.375	0.625	NA	0.25	0.125	NA	0.375
KIR2DL1	8	11	1.375	0.25	0.375	0.375	0.25	NA	0.125
KIR2DL3	8	11	1.375	0.25	0.5	0.125	0.125	0.125	0.25
LDB2	8	11	1.375	0.375	0.375	0.25	0.125	0.125	0.125
MYB	16	22	1.375	0.25	0.1875	0.3125	0.1875	0.3125	0.125
RNF4	8	11	1.375	0.375	0.125	0.5	0.125	NA	0.25
SERPINB2	8	11	1.375	0.25	0.25	0.375	0.375	0.125	NA
SPMAP2	8	11	1.375	0.375	0.25	0.125	0.375	0.25	NA
VSIG4	8	11	1.375	NA	0.25	0.375	0.125	0.25	0.375
ZPBP	8	11	1.375	0.125	0.25	0.375	0.375	0.125	0.125
COL3A1	51	70	1.37255	0.196078	0.196078	0.196078	0.372549	0.313725	0.0980392
PLG	19	26	1.36842	0.105263	0.315789	0.263158	0.157895	0.421053	0.105263
DOCK2	52	71	1.36538	0.173077	0.230769	0.269231	0.25	0.326923	0.115385
AXIN1	11	15	1.36364	0.363636	0.363636	0.272727	0.0909091	NA	0.272727
C9	11	15	1.36364	0.272727	0.0909091	0.363636	0.272727	0.181818	0.181818
CA14	11	15	1.36364	0.181818	0.0909091	0.454545	0.272727	0.181818	0.181818
DNTT	11	15	1.36364	0.454545	0.0909091	0.181818	0.181818	0.181818	0.272727
GABRA5	11	15	1.36364	0.0909091	0.181818	0.454545	0.272727	0.0909091	0.272727
TBC1D21	11	15	1.36364	0.272727	NA	0.272727	0.454545	0.181818	0.181818
ADCY2	25	34	1.36	0.32	0.2	0.28	0.2	0.16	0.2
JAK2	25	34	1.36	0.36	0.2	0.28	0.2	0.2	0.12
ACSM2B	14	19	1.35714	0.214286	0.285714	0.428571	0.142857	0.214286	0.0714286
CPXM2	14	19	1.35714	0.142857	0.285714	0.357143	0.0714286	0.285714	0.214286
KCNT2	28	38	1.35714	0.107143	0.25	0.357143	0.25	0.214286	0.178571
PLXDC2	14	19	1.35714	0.357143	0.214286	0.285714	0.214286	0.142857	0.142857
EBF3	17	23	1.35294	0.235294	0.235294	0.352941	0.117647	0.117647	0.294118
UNC5D	17	23	1.35294	0.176471	0.176471	0.352941	0.411765	NA	0.235294
MME	23	31	1.34783	0.217391	0.173913	0.26087	0.391304	0.130435	0.173913
AKR1D1	9	12	1.33333	0.111111	0.222222	0.111111	0.111111	0.333333	0.444444
ANGPTL5	9	12	1.33333	NA	0.333333	0.555556	0.333333	NA	0.111111
ART4	3	4	1.33333	0.666667	NA	0.333333	NA	0.333333	NA
AURKA	9	12	1.33333	0.222222	0.222222	0.444444	0.222222	0.222222	NA
BARHL2	3	4	1.33333	0.333333	0.333333	0.333333	NA	NA	0.333333
BCL10	3	4	1.33333	NA	0.333333	0.333333	NA	NA	0.666667
C22orf39	3	4	1.33333	NA	0.333333	NA	0.666667	0.333333	NA
CAAP1	6	8	1.33333	NA	NA	NA	0.333333	0.833333	0.166667
CADM3	9	12	1.33333	NA	0.111111	0.333333	0.444444	0.111111	0.333333
CARD6	3	4	1.33333	0.333333	NA	0.666667	NA	0.333333	NA
CASS4	6	8	1.33333	NA	NA	0.333333	0.166667	0.5	0.333333
CD1A	6	8	1.33333	0.166667	0.333333	NA	0.166667	0.333333	0.333333
CD1E	6	8	1.33333	NA	0.166667	NA	0.166667	0.333333	0.666667
CD5L	6	8	1.33333	NA	NA	0.333333	0.5	0.333333	0.166667
CDH12	15	20	1.33333	0.266667	0.266667	0.333333	0.2	0.133333	0.133333
CEACAM6	6	8	1.33333	NA	0.166667	0.166667	0.333333	0.166667	0.5
CFAP90	3	4	1.33333	0.333333	NA	NA	0.333333	0.666667	NA
CHRNA6	6	8	1.33333	0.166667	NA	0.333333	NA	0.5	0.333333
CHTOP	6	8	1.33333	0.166667	0.166667	0.333333	0.166667	NA	0.5
CLEC1B	6	8	1.33333	0.5	0.166667	0.166667	0.166667	0.166667	0.166667
CLRN2	3	4	1.33333	NA	0.333333	0.333333	0.333333	NA	0.333333
CNTN1	24	32	1.33333	0.333333	0.25	0.208333	0.166667	0.125	0.25
COL21A1	30	40	1.33333	0.1	0.133333	0.166667	0.266667	0.5	0.166667
COLEC10	6	8	1.33333	NA	0.166667	NA	0.666667	0.333333	0.166667
CRTAC1	15	20	1.33333	0.2	0.266667	0.466667	0.266667	NA	0.133333
CRYAA	3	4	1.33333	0.333333	NA	NA	0.666667	NA	0.333333
CRYGD	3	4	1.33333	0.333333	NA	1	NA	NA	NA
CST3	3	4	1.33333	NA	0.333333	NA	NA	0.333333	0.666667
CST4	3	4	1.33333	0.333333	NA	NA	NA	0.666667	0.333333
CYP11B1	9	12	1.33333	0.333333	0.111111	0.222222	0.111111	0.444444	0.111111
CYTH2	12	16	1.33333	0.166667	0.166667	0.333333	0.0833333	0.333333	0.25
DBNDD2	3	4	1.33333	0.333333	NA	0.333333	0.333333	NA	0.333333
DISP3	21	28	1.33333	0.190476	0.238095	0.333333	0.190476	0.047619	0.333333
DLX5	3	4	1.33333	NA	NA	0.666667	NA	0.666667	NA
DUXA	6	8	1.33333	NA	0.333333	0.5	NA	0.166667	0.333333
DYNAP	3	4	1.33333	NA	0.333333	0.666667	0.333333	NA	NA
EMCN	12	16	1.33333	0.0833333	0.333333	0.25	0.416667	0.0833333	0.166667
ENKUR	6	8	1.33333	0.5	NA	0.166667	0.166667	0.333333	0.166667
FCRL4	12	16	1.33333	0.166667	0.166667	0.666667	0.166667	NA	0.166667
FGF23	3	4	1.33333	0.333333	NA	NA	0.333333	NA	0.666667
FGF9	3	4	1.33333	0.333333	0.333333	NA	0.666667	NA	NA
FRZB	6	8	1.33333	NA	NA	0.166667	0.5	0.166667	0.5
GIP	6	8	1.33333	0.333333	0.166667	0.333333	NA	0.166667	0.333333
GNRHR	3	4	1.33333	NA	0.333333	0.333333	NA	NA	0.666667
GPR15LG	3	4	1.33333	NA	0.666667	0.333333	0.333333	NA	NA
GPR161	6	8	1.33333	0.166667	0.166667	0.333333	0.333333	NA	0.333333
GRIN3A	9	12	1.33333	0.444444	0.222222	0.333333	0.111111	0.222222	NA
GTPBP8	6	8	1.33333	0.5	NA	0.166667	0.5	NA	0.166667
HHIPL2	9	12	1.33333	0.222222	NA	0.222222	NA	0.333333	0.555556
ICAM4	3	4	1.33333	NA	NA	0.333333	0.666667	NA	0.333333
IL17A	3	4	1.33333	NA	NA	0.333333	NA	0.333333	0.666667
IMP4	9	12	1.33333	0.222222	0.444444	0.333333	0.111111	NA	0.222222
KCNJ3	3	4	1.33333	NA	NA	NA	NA	0.666667	0.666667
KCNK1	3	4	1.33333	NA	0.333333	NA	0.333333	0.666667	NA
KCNQ3	15	20	1.33333	0.333333	0.0666667	0.333333	0.2	0.2	0.2
KLHL26	3	4	1.33333	0.333333	NA	NA	NA	0.333333	0.666667
LAMP5	6	8	1.33333	0.333333	NA	0.5	0.166667	0.333333	NA
LILRB4	12	16	1.33333	0.0833333	0.25	0.333333	0.166667	0.166667	0.333333
LRFN5	6	8	1.33333	0.5	0.166667	0.333333	NA	0.166667	0.166667
LRRIQ1	27	36	1.33333	0.0740741	0.148148	0.444444	0.222222	0.222222	0.222222
LRTM1	3	4	1.33333	NA	NA	0.666667	0.333333	NA	0.333333
LY6G6D	3	4	1.33333	NA	NA	NA	0.666667	0.333333	0.333333
MAEL	12	16	1.33333	0.166667	0.166667	0.666667	NA	NA	0.333333
MNX1	3	4	1.33333	0.666667	NA	NA	NA	0.333333	0.333333
MR1	6	8	1.33333	0.666667	0.166667	0.166667	0.166667	0.166667	NA
MRPS34	3	4	1.33333	NA	0.333333	0.333333	0.333333	0.333333	NA
MYOC	3	4	1.33333	NA	0.666667	0.333333	0.333333	NA	NA
MZT2B	3	4	1.33333	0.333333	0.666667	NA	0.333333	NA	NA
NAA38	3	4	1.33333	0.333333	NA	0.666667	0.333333	NA	NA
NDUFB7	3	4	1.33333	NA	0.333333	NA	0.333333	0.333333	0.333333
NPPA	3	4	1.33333	0.666667	0.333333	NA	0.333333	NA	NA
NPSR1	9	12	1.33333	0.222222	0.222222	0.333333	0.333333	0.111111	0.111111
NR1I3	9	12	1.33333	0.333333	0.333333	0.333333	0.111111	NA	0.222222
OPRD1	3	4	1.33333	NA	0.333333	0.333333	NA	0.333333	0.333333
PACRGL	9	12	1.33333	0.111111	0.222222	0.555556	NA	NA	0.444444
PLPP3	6	8	1.33333	NA	0.166667	0.333333	0.666667	0.166667	NA
PPCS	3	4	1.33333	NA	NA	0.666667	0.333333	NA	0.333333
PRAMEF12	3	4	1.33333	0.333333	NA	0.333333	NA	0.333333	0.333333
PRSS50	6	8	1.33333	0.5	0.166667	0.166667	NA	0.166667	0.333333
PSG1	6	8	1.33333	0.166667	NA	0.5	NA	0.5	0.166667
PTTG1IP	6	8	1.33333	NA	0.333333	0.166667	0.333333	0.333333	0.166667
RAB43	3	4	1.33333	NA	0.666667	0.333333	0.333333	NA	NA
RALYL	9	12	1.33333	NA	0.222222	0.333333	0.222222	0.555556	NA
RBMX	9	12	1.33333	NA	0.222222	0.333333	0.222222	0.555556	NA
REG3A	6	8	1.33333	0.5	0.166667	0.333333	0.166667	NA	0.166667
RNF217	6	8	1.33333	NA	0.166667	0.5	0.333333	NA	0.333333
RPUSD1	6	8	1.33333	0.166667	0.166667	0.166667	0.166667	0.166667	0.5
SERF2	3	4	1.33333	0.333333	NA	0.333333	0.333333	NA	0.333333
SPAG11B	3	4	1.33333	0.333333	NA	NA	1	NA	NA
SPART	9	12	1.33333	0.333333	0.333333	NA	0.222222	0.222222	0.222222
SPSB4	3	4	1.33333	NA	NA	0.666667	NA	0.333333	0.333333
SYT14	9	12	1.33333	0.111111	0.222222	0.555556	0.111111	NA	0.333333
TCF7L2	15	20	1.33333	0.2	0.133333	0.333333	0.4	0.133333	0.133333
TEKT4	6	8	1.33333	0.166667	0.166667	0.333333	0.333333	0.166667	0.166667
TMEM132D	9	12	1.33333	0.111111	NA	0.222222	0.555556	0.222222	0.222222
TRPV2	15	20	1.33333	0.266667	0.2	0.266667	0.266667	0.266667	0.0666667
UBE2M	6	8	1.33333	0.333333	0.333333	0.166667	0.166667	0.333333	NA
UGT2B28	6	8	1.33333	0.333333	0.333333	0.166667	0.333333	0.166667	NA
UGT2B4	6	8	1.33333	NA	NA	0.666667	0.333333	NA	0.333333
WSCD2	9	12	1.33333	0.222222	0.555556	0.333333	NA	0.111111	0.111111
YWHAE	6	8	1.33333	NA	0.333333	0.5	NA	0.5	NA
ZIC1	3	4	1.33333	0.333333	NA	0.333333	0.333333	NA	0.333333
ZSCAN1	6	8	1.33333	NA	0.333333	0.166667	0.166667	0.333333	0.333333
RELN	65	86	1.32308	0.230769	0.184615	0.292308	0.261538	0.123077	0.230769
EP300	31	41	1.32258	0.225806	0.225806	0.16129	0.193548	0.16129	0.354839
PCLO	25	33	1.32	0.12	0.32	0.44	0.16	0.12	0.16
TMPRSS15	25	33	1.32	0.16	0.12	0.32	0.24	0.32	0.16
COL25A1	38	50	1.31579	0.131579	0.131579	0.263158	0.315789	0.131579	0.342105
CETP	16	21	1.3125	NA	0.1875	0.375	0.3125	0.1875	0.25
COL9A3	32	42	1.3125	0.25	0.25	0.3125	0.21875	0.21875	0.0625
CWH43	16	21	1.3125	0.3125	0.1875	0.1875	0.375	0.0625	0.1875
EYA2	16	21	1.3125	0.25	0.125	0.25	0.4375	0.0625	0.1875
GRID2	16	21	1.3125	0.1875	0.25	0.375	0.375	0.0625	0.0625
PLXNA4	32	42	1.3125	0.125	0.125	0.28125	0.375	0.125	0.28125
COL15A1	42	55	1.30952	0.214286	0.166667	0.214286	0.285714	0.238095	0.190476
ADAD1	13	17	1.30769	0.230769	0.153846	0.307692	NA	0.230769	0.384615
MYLK3	13	17	1.30769	0.384615	0.0769231	0.538462	0.0769231	0.153846	0.0769231
PAH	13	17	1.30769	0.153846	0.384615	0.153846	0.384615	0.0769231	0.153846
PNLIP	13	17	1.30769	0.230769	NA	0.307692	0.307692	0.230769	0.230769
SLC17A1	13	17	1.30769	0.153846	0.0769231	0.538462	0.384615	NA	0.153846
MCTP1	23	30	1.30435	0.217391	0.217391	0.304348	0.217391	0.173913	0.173913
EYS	43	56	1.30233	0.186047	0.0930233	0.395349	0.302326	0.162791	0.162791
ARHGEF9	10	13	1.3	0.2	0.1	0.2	0.2	0.3	0.3
CIITA	20	26	1.3	0.2	0.15	0.5	0.1	0.05	0.3
COL24A1	60	78	1.3	0.166667	0.183333	0.3	0.266667	0.266667	0.116667
CREB3L4	10	13	1.3	0.2	0.3	0.1	0.3	0.3	0.1
GAB4	10	13	1.3	0.4	NA	0.3	0.2	0.4	NA
GLRA3	10	13	1.3	0.1	0.2	0.6	0.2	0.1	0.1
GPR156	10	13	1.3	0.3	0.2	0.3	0.1	0.2	0.2
KDM6A	30	39	1.3	0.1	0.166667	0.533333	0.133333	0.133333	0.233333
LAIR1	10	13	1.3	NA	0.3	0.5	0.1	0.2	0.2
MYH1	40	52	1.3	0.275	0.1	0.375	0.25	0.125	0.175
OPN4	10	13	1.3	0.1	0.3	0.3	0.2	0.3	0.1
PTPN7	10	13	1.3	0.5	0.2	0.3	NA	0.2	0.1
RAB34	10	13	1.3	0.2	NA	0.6	0.1	0.2	0.2
RXRG	10	13	1.3	0.4	0.1	0.3	0.2	0.2	0.1
SLC27A3	10	13	1.3	0.1	0.4	0.5	0.1	0.2	NA
COL5A3	67	87	1.29851	0.208955	0.19403	0.223881	0.283582	0.179104	0.208955
OTOF	47	61	1.29787	0.319149	0.12766	0.404255	0.234043	0.106383	0.106383
ANO3	27	35	1.2963	0.333333	0.111111	0.259259	0.259259	0.148148	0.185185
CSMD2	71	92	1.29577	0.211268	0.15493	0.422535	0.225352	0.084507	0.197183
BPIFC	17	22	1.29412	0.294118	0.176471	0.294118	0.117647	0.235294	0.176471
GRIA4	17	22	1.29412	0.176471	0.294118	0.294118	0.117647	0.294118	0.117647
TPO	17	22	1.29412	0.411765	0.117647	0.411765	0.0588235	0.0588235	0.235294
ADAMTS12	24	31	1.29167	0.208333	0.25	0.333333	0.125	0.166667	0.208333
ADGRL2	24	31	1.29167	0.166667	0.125	0.416667	0.208333	0.166667	0.208333
OCA2	24	31	1.29167	0.25	0.0833333	0.166667	0.291667	0.208333	0.291667
DMD	79	102	1.29114	0.202532	0.113924	0.329114	0.278481	0.139241	0.227848
COL1A2	52	67	1.28846	0.230769	0.230769	0.211538	0.230769	0.230769	0.153846
AGXT2	14	18	1.28571	0.142857	0.214286	0.357143	0.0714286	0.214286	0.285714
AIMP1	7	9	1.28571	0.142857	0.142857	0.285714	0.571429	NA	0.142857
AK5	14	18	1.28571	0.428571	0.142857	0.285714	0.214286	0.142857	0.0714286
AKT3	14	18	1.28571	0.285714	0.0714286	0.285714	0.357143	0.0714286	0.214286
AOAH	21	27	1.28571	0.190476	0.190476	0.333333	0.285714	0.190476	0.0952381
ASB5	7	9	1.28571	NA	NA	0.428571	0.285714	0.142857	0.428571
BMP5	7	9	1.28571	NA	NA	0.285714	0.142857	0.571429	0.285714
BNC2	7	9	1.28571	0.142857	0.428571	0.142857	0.428571	0.142857	NA
CD33	7	9	1.28571	0.428571	0.285714	NA	0.142857	0.285714	0.142857
CDYL2	7	9	1.28571	0.142857	0.285714	0.285714	0.142857	NA	0.428571
CSF2RB	14	18	1.28571	0.0714286	0.357143	0.285714	0.142857	0.285714	0.142857
DPPA4	7	9	1.28571	NA	NA	0.285714	0.714286	0.285714	NA
E2F2	7	9	1.28571	0.142857	NA	0.428571	0.428571	NA	0.285714
EEFSEC	7	9	1.28571	0.142857	0.428571	NA	0.428571	0.142857	0.142857
GFI1	7	9	1.28571	0.142857	0.285714	0.285714	0.285714	0.142857	0.142857
HCCS	7	9	1.28571	0.285714	0.142857	0.142857	0.428571	0.142857	0.142857
IL20RA	7	9	1.28571	0.285714	0.428571	0.285714	NA	0.142857	0.142857
KLHL6	7	9	1.28571	0.428571	NA	0.285714	0.142857	NA	0.428571
MKX	7	9	1.28571	NA	NA	0.285714	0.571429	0.142857	0.285714
MOGAT3	7	9	1.28571	0.142857	0.285714	0.285714	0.142857	NA	0.428571
MORC1	28	36	1.28571	0.178571	0.142857	0.321429	0.25	0.214286	0.178571
MPPED2	7	9	1.28571	NA	0.142857	0.714286	0.142857	0.285714	NA
NCDN	7	9	1.28571	0.142857	0.142857	0.142857	0.285714	0.285714	0.285714
PABPN1L	7	9	1.28571	NA	NA	0.428571	0.428571	0.428571	NA
PFKFB1	14	18	1.28571	0.285714	0.357143	0.357143	0.142857	NA	0.142857
PLA2G3	7	9	1.28571	NA	0.571429	0.428571	NA	0.285714	NA
PLPP4	7	9	1.28571	0.428571	0.142857	NA	0.285714	0.285714	0.142857
PPP6C	7	9	1.28571	0.142857	0.142857	0.428571	0.142857	0.142857	0.285714
PRDM1	7	9	1.28571	0.285714	0.285714	0.428571	NA	0.142857	0.142857
PRPS2	7	9	1.28571	NA	NA	0.428571	0.714286	0.142857	NA
SIGLEC8	7	9	1.28571	0.285714	NA	0.285714	0.142857	0.142857	0.428571
SLC5A9	14	18	1.28571	0.142857	0.142857	0.214286	0.0714286	0.357143	0.357143
SLC8A3	7	9	1.28571	0.428571	NA	0.428571	0.142857	0.285714	NA
TBX3	7	9	1.28571	NA	0.142857	0.428571	NA	0.428571	0.285714
TMEM134	7	9	1.28571	0.285714	0.142857	0.285714	0.285714	0.142857	0.142857
TMPRSS2	14	18	1.28571	0.0714286	0.285714	0.142857	0.285714	0.5	NA
TPD52L1	7	9	1.28571	0.142857	0.142857	0.285714	0.142857	0.142857	0.428571
TRIM51	7	9	1.28571	0.142857	0.571429	0.428571	0.142857	NA	NA
UXT	7	9	1.28571	0.428571	0.285714	0.142857	0.285714	NA	0.142857
ZBTB16	7	9	1.28571	NA	0.142857	0.285714	0.428571	0.428571	NA
CACNA2D1	39	50	1.28205	0.333333	0.025641	0.333333	0.230769	0.230769	0.128205
LRCH4	18	23	1.27778	0.277778	0.166667	0.111111	0.222222	0.222222	0.277778
USH2A	72	92	1.27778	0.277778	0.0833333	0.263889	0.291667	0.166667	0.194444
CACNA1C	47	60	1.2766	0.234043	0.191489	0.361702	0.148936	0.106383	0.234043
MYH7	40	51	1.275	0.15	0.15	0.25	0.275	0.2	0.25
CFH	22	28	1.27273	0.227273	0.136364	0.363636	0.227273	0.227273	0.0909091
CPA3	11	14	1.27273	NA	0.181818	0.454545	0.363636	0.181818	0.0909091
DPF2	11	14	1.27273	0.181818	0.0909091	0.454545	0.363636	0.0909091	0.0909091
EDIL3	11	14	1.27273	0.0909091	0.0909091	0.727273	NA	0.272727	0.0909091
EGFLAM	22	28	1.27273	0.227273	0.136364	0.181818	0.272727	0.227273	0.227273
ISY1	11	14	1.27273	0.272727	NA	0.272727	0.181818	0.0909091	0.454545
KLHL4	11	14	1.27273	0.181818	0.181818	0.363636	0.363636	0.181818	NA
MAP2K7	11	14	1.27273	0.272727	0.363636	0.0909091	0.181818	0.272727	0.0909091
POTEM	11	14	1.27273	0.181818	0.0909091	0.363636	0.181818	0.181818	0.272727
PRMT1	11	14	1.27273	0.272727	0.181818	0.272727	0.363636	0.0909091	0.0909091
RNPEP	11	14	1.27273	0.181818	0.0909091	NA	0.363636	0.272727	0.363636
SLC15A2	22	28	1.27273	0.181818	0.318182	0.272727	0.0909091	0.181818	0.227273
SLC1A7	11	14	1.27273	0.363636	0.272727	0.181818	0.181818	0.181818	0.0909091
STK40	11	14	1.27273	0.181818	0.0909091	NA	0.363636	0.272727	0.363636
TECTB	11	14	1.27273	0.363636	0.181818	0.0909091	0.181818	0.0909091	0.363636
TPH2	11	14	1.27273	0.0909091	0.181818	0.181818	0.454545	0.272727	0.0909091
ADAM23	26	33	1.26923	0.307692	0.0769231	0.461538	0.115385	0.115385	0.192308
HDAC9	26	33	1.26923	0.115385	0.0769231	0.269231	0.346154	0.192308	0.269231
KDM5C	26	33	1.26923	0.192308	0.192308	0.269231	0.153846	0.269231	0.192308
FER1L6	41	52	1.26829	0.146341	0.170732	0.414634	0.243902	0.170732	0.121951
CTNNB1	15	19	1.26667	NA	0.2	0.266667	0.333333	0.2	0.266667
ITGAX	30	38	1.26667	0.2	0.266667	0.233333	0.166667	0.166667	0.233333
LILRB1	15	19	1.26667	0.333333	0.2	0.0666667	0.2	0.2	0.266667
SLC5A8	15	19	1.26667	0.266667	0.266667	0.333333	0.0666667	NA	0.333333
SLC6A3	15	19	1.26667	0.0666667	0.2	0.4	0.2	0.133333	0.266667
CACNA2D3	38	48	1.26316	0.236842	0.131579	0.342105	0.184211	0.184211	0.184211
CDC27	19	24	1.26316	0.105263	0.105263	0.315789	0.210526	0.315789	0.210526
POT1	19	24	1.26316	0.0526316	0.105263	0.578947	0.263158	0.210526	0.0526316
ARHGAP29	23	29	1.26087	0.173913	0.217391	0.391304	0.217391	0.173913	0.0869565
ATP1A2	23	29	1.26087	0.217391	0.217391	0.0869565	0.434783	0.217391	0.0869565
FAT1	27	34	1.25926	0.148148	0.0740741	0.407407	0.37037	0.185185	0.0740741
ABCC8	39	49	1.25641	0.230769	0.179487	0.307692	0.179487	0.153846	0.205128
KMT2C	59	74	1.25424	0.169492	0.237288	0.372881	0.254237	0.101695	0.118644
MGAM	71	89	1.25352	0.253521	0.253521	0.183099	0.197183	0.183099	0.183099
AANAT	4	5	1.25	NA	NA	0.75	NA	0.25	0.25
ADAM18	20	25	1.25	0.3	0.1	0.2	0.4	0.05	0.2
ALG11	4	5	1.25	0.25	NA	0.25	0.5	0.25	NA
ANO4	28	35	1.25	0.142857	0.25	0.285714	0.285714	0.0714286	0.214286
ANXA10	12	15	1.25	0.25	0.416667	0.0833333	0.0833333	0.333333	0.0833333
AOC2	4	5	1.25	NA	NA	0.25	0.5	0.5	NA
AOC3	4	5	1.25	0.25	NA	0.25	0.25	NA	0.5
APOC1	4	5	1.25	NA	NA	0.25	0.5	0.5	NA
APOH	8	10	1.25	0.25	0.625	0.25	0.125	NA	NA
ARID1B	20	25	1.25	0.25	0.15	0.4	0.1	0.3	0.05
ASF1B	4	5	1.25	0.25	NA	0.25	NA	NA	0.75
ATP5MF	4	5	1.25	0.5	NA	0.5	NA	0.25	NA
AWAT2	8	10	1.25	0.125	0.375	0.125	0.25	0.125	0.25
BET1	4	5	1.25	NA	0.25	0.5	0.25	0.25	NA
BPIFB3	16	20	1.25	0.0625	0.3125	0.375	0.125	0.3125	0.0625
CACNG1	4	5	1.25	0.5	NA	0.5	NA	NA	0.25
CACNG2	4	5	1.25	NA	NA	0.75	NA	0.5	NA
CCDC102B	8	10	1.25	0.5	NA	0.25	0.375	NA	0.125
CD247	8	10	1.25	0.25	0.125	0.125	0.25	0.25	0.25
CD300E	4	5	1.25	0.25	NA	0.25	0.5	0.25	NA
CD300LB	4	5	1.25	0.25	NA	NA	0.5	NA	0.5
CD48	4	5	1.25	NA	NA	0.25	0.25	0.5	0.25
CD53	8	10	1.25	0.25	0.125	0.5	NA	0.125	0.25
CD59	4	5	1.25	0.25	NA	0.25	NA	NA	0.75
CDH22	12	15	1.25	0.166667	0.166667	0.333333	0.25	0.166667	0.166667
CDH7	12	15	1.25	0.25	0.333333	0.166667	0.333333	0.0833333	0.0833333
CELA2A	8	10	1.25	0.125	0.5	0.25	0.125	0.125	0.125
CFAP53	8	10	1.25	NA	0.375	0.25	0.125	0.25	0.25
CHRDL1	12	15	1.25	0.166667	0.333333	0.166667	0.166667	0.333333	0.0833333
COL4A4	48	60	1.25	0.104167	0.145833	0.229167	0.354167	0.270833	0.145833
CRB1	12	15	1.25	0.0833333	0.0833333	0.166667	0.666667	NA	0.25
CRYBA2	4	5	1.25	0.25	0.25	0.25	0.25	0.25	NA
CXCL10	4	5	1.25	NA	NA	0.25	0.75	NA	0.25
CYB5R4	16	20	1.25	0.25	0.125	0.4375	0.125	0.0625	0.25
DAPL1	4	5	1.25	NA	0.25	NA	NA	NA	1
DCN	8	10	1.25	0.25	NA	0.25	0.5	NA	0.25
DPPA3	4	5	1.25	0.25	NA	0.25	0.25	NA	0.5
DYNLRB2	4	5	1.25	NA	0.25	NA	0.5	0.25	0.25
ELOVL3	4	5	1.25	NA	0.75	0.5	NA	NA	NA
ENPP6	8	10	1.25	0.25	0.125	NA	0.375	0.125	0.375
EPM2A	4	5	1.25	NA	NA	0.25	0.25	NA	0.75
EYA4	20	25	1.25	0.15	0.2	0.3	0.4	0.15	0.05
GPM6B	8	10	1.25	0.125	0.125	0.5	0.125	0.125	0.25
GPRC5C	4	5	1.25	0.25	NA	0.25	0.5	0.25	NA
GSTM5	8	10	1.25	0.375	0.25	0.25	NA	0.125	0.25
HCFC1R1	4	5	1.25	0.25	0.25	NA	0.25	0.25	0.25
HCN4	8	10	1.25	0.25	0.125	0.25	0.125	0.125	0.375
HMSD	4	5	1.25	NA	NA	NA	0.75	0.5	NA
IL23A	4	5	1.25	0.25	0.25	0.5	NA	0.25	NA
JDP2	4	5	1.25	0.25	NA	0.25	0.5	NA	0.25
KCNH7	16	20	1.25	0.0625	0.125	0.3125	0.375	0.25	0.125
KCNJ6	4	5	1.25	NA	0.75	NA	0.25	0.25	NA
KLF6	4	5	1.25	NA	0.25	0.5	0.5	NA	NA
LGALS1	4	5	1.25	0.5	NA	0.25	0.5	NA	NA
LGALS2	4	5	1.25	0.25	0.25	0.25	NA	0.25	0.25
LGSN	4	5	1.25	0.5	NA	0.25	0.25	NA	0.25
LILRA4	8	10	1.25	0.25	NA	NA	0.25	0.125	0.625
LIN28B	4	5	1.25	NA	NA	0.5	NA	0.25	0.5
LRRTM4	4	5	1.25	NA	0.5	0.5	0.25	NA	NA
MELTF	16	20	1.25	0.1875	0.1875	0.375	0.25	0.1875	0.0625
METRNL	4	5	1.25	0.25	NA	NA	0.25	0.5	0.25
MMP26	8	10	1.25	0.25	0.125	0.25	0.375	NA	0.25
MMRN1	8	10	1.25	0.125	0.125	0.5	0.25	NA	0.25
MPV17L	4	5	1.25	0.5	NA	0.5	NA	NA	0.25
NCOA7	16	20	1.25	0.0625	0.125	0.1875	0.3125	0.1875	0.375
NEXMIF	4	5	1.25	0.75	NA	NA	0.25	0.25	NA
NF2	16	20	1.25	0.0625	0.3125	0.5625	0.125	0.125	0.0625
NR2F6	4	5	1.25	NA	0.25	NA	NA	0.25	0.75
NRG1	12	15	1.25	0.25	0.25	0.333333	0.25	0.166667	NA
NTNG1	8	10	1.25	0.125	0.125	0.375	NA	0.625	NA
ODAD2	20	25	1.25	0.2	0.4	0.15	0.35	0.1	0.05
OOSP2	4	5	1.25	NA	0.25	0.5	NA	0.5	NA
PBX4	8	10	1.25	NA	0.125	0.25	0.375	0.375	0.125
PIK3R1	16	20	1.25	0.25	0.0625	0.1875	0.3125	0.1875	0.25
PLA2G2D	4	5	1.25	0.25	NA	0.25	NA	0.5	0.25
PLCB1	32	40	1.25	0.09375	0.1875	0.28125	0.28125	0.09375	0.3125
POLR1F	4	5	1.25	0.5	NA	0.25	0.25	0.25	NA
PRRT1	4	5	1.25	NA	0.25	0.25	0.5	NA	0.25
PTGER3	4	5	1.25	0.5	0.5	NA	0.25	NA	NA
PTPN11	16	20	1.25	0.25	0.125	0.3125	0.25	0.25	0.0625
PYGM	20	25	1.25	NA	0.2	0.4	0.25	0.15	0.25
RBM38	4	5	1.25	0.25	0.5	NA	NA	0.25	0.25
RBP2	4	5	1.25	NA	0.25	0.5	0.25	0.25	NA
RPL22L1	4	5	1.25	0.25	0.25	0.5	NA	0.25	NA
SAMD3	12	15	1.25	0.0833333	0.0833333	0.333333	0.166667	0.25	0.333333
SAMSN1	8	10	1.25	0.125	NA	0.5	0.25	0.25	0.125
SEC14L4	12	15	1.25	0.416667	0.166667	0.25	0.25	NA	0.166667
SH2D1A	4	5	1.25	0.5	NA	NA	0.5	NA	0.25
SLC35F1	8	10	1.25	0.125	NA	0.125	0.625	0.25	0.125
SLC35F4	8	10	1.25	0.25	NA	0.25	0.375	0.375	NA
SLC6A15	12	15	1.25	NA	0.166667	0.25	0.333333	0.333333	0.166667
SMO	12	15	1.25	0.25	0.25	0.166667	0.166667	0.166667	0.25
SPINK2	4	5	1.25	NA	0.5	0.25	0.25	NA	0.25
SPINK9	4	5	1.25	0.25	0.5	NA	0.25	0.25	NA
SSX7	8	10	1.25	NA	0.25	0.5	NA	0.25	0.25
STOX2	4	5	1.25	0.5	0.25	NA	0.25	0.25	NA
SYNGR3	4	5	1.25	NA	0.25	NA	NA	0.5	0.5
SYT6	8	10	1.25	0.125	0.25	0.125	0.375	0.125	0.25
TBX20	8	10	1.25	0.25	NA	0.125	0.125	0.5	0.25
TEKT1	8	10	1.25	NA	0.125	0.375	0.125	0.25	0.375
TIGIT	4	5	1.25	NA	NA	0.5	0.25	NA	0.5
TM4SF20	4	5	1.25	NA	0.25	0.25	0.25	0.25	0.25
TMEM79	4	5	1.25	NA	NA	0.75	NA	0.5	NA
TNFRSF9	8	10	1.25	0.125	NA	0.75	NA	NA	0.375
TRAF3	12	15	1.25	0.166667	0.25	0.5	0.0833333	0.166667	0.0833333
TRIM6	8	10	1.25	0.25	NA	0.375	0.5	NA	0.125
TUBA1B	4	5	1.25	NA	NA	NA	0.5	NA	0.75
TUBAL3	4	5	1.25	NA	NA	NA	NA	0.5	0.75
UHMK1	8	10	1.25	NA	0.125	0.125	NA	0.625	0.375
VGLL3	4	5	1.25	0.25	NA	NA	0.5	NA	0.5
ZIK1	4	5	1.25	NA	0.25	0.25	NA	0.75	NA
ZNF14	4	5	1.25	NA	0.25	0.25	0.75	NA	NA
ZNF616	4	5	1.25	NA	NA	0.25	NA	0.75	0.25
ZNF626	4	5	1.25	0.25	NA	0.5	NA	0.25	0.25
ZNF708	4	5	1.25	0.25	NA	NA	0.75	NA	0.25
ZNF804B	4	5	1.25	NA	NA	0.5	0.5	0.25	NA
ZNF85	4	5	1.25	NA	NA	0.5	0.25	0.25	0.25
ZNF99	4	5	1.25	NA	0.5	0.25	NA	0.25	0.25
ZNRD2	4	5	1.25	0.25	0.5	0.5	NA	NA	NA
ATRNL1	29	36	1.24138	0.310345	0.172414	0.241379	0.137931	0.206897	0.172414
CNTN5	25	31	1.24	0.16	0.16	0.28	0.16	0.24	0.24
AFF2	21	26	1.2381	0.190476	0.238095	0.285714	0.285714	0.0952381	0.142857
CSF1R	21	26	1.2381	0.142857	0.190476	0.285714	0.142857	0.285714	0.190476
DCLK1	17	21	1.23529	0.176471	0.117647	0.411765	0.235294	0.0588235	0.235294
ITK	17	21	1.23529	0.176471	NA	0.352941	0.117647	0.470588	0.117647
ATP13A4	30	37	1.23333	0.2	0.1	0.3	0.266667	0.1	0.266667
A1CF	13	16	1.23077	0.230769	NA	0.307692	0.384615	0.153846	0.153846
ARHGAP6	13	16	1.23077	0.230769	0.230769	0.230769	NA	0.307692	0.230769
ASXL2	13	16	1.23077	NA	0.0769231	0.384615	0.461538	0.0769231	0.230769
CTSF	13	16	1.23077	0.307692	0.307692	0.0769231	0.230769	0.153846	0.153846
IL17RA	13	16	1.23077	0.153846	0.384615	0.230769	0.153846	0.0769231	0.230769
SCTR	13	16	1.23077	0.153846	0.384615	0.153846	0.153846	0.153846	0.230769
SPO11	13	16	1.23077	0.230769	0.153846	0.384615	0.230769	NA	0.230769
CACNA1E	48	59	1.22917	0.125	0.1875	0.291667	0.208333	0.145833	0.270833
EVC2	22	27	1.22727	0.181818	0.181818	0.181818	0.181818	0.363636	0.136364
MYH4	40	49	1.225	0.275	0.075	0.35	0.25	0.15	0.125
ADAMTS4	9	11	1.22222	0.111111	0.111111	0.222222	0.444444	NA	0.333333
ADCY8	18	22	1.22222	0.222222	0.333333	0.333333	0.111111	0.111111	0.111111
ADH1A	9	11	1.22222	0.222222	0.333333	0.222222	NA	0.222222	0.222222
AKR1C4	9	11	1.22222	0.111111	0.222222	0.333333	0.333333	NA	0.222222
ASTL	9	11	1.22222	0.222222	0.222222	0.222222	NA	0.111111	0.444444
C7orf57	9	11	1.22222	0.333333	0.333333	0.111111	0.111111	0.111111	0.222222
CD244	9	11	1.22222	0.222222	NA	0.444444	0.222222	0.222222	0.111111
COL5A2	54	66	1.22222	0.166667	0.277778	0.111111	0.314815	0.185185	0.166667
CYP11B2	9	11	1.22222	0.222222	0.222222	0.555556	NA	0.222222	NA
CYP2A7	9	11	1.22222	0.111111	0.222222	0.222222	0.222222	0.222222	0.222222
CYP2C19	9	11	1.22222	0.111111	0.222222	0.222222	0.222222	0.333333	0.111111
CYP2C9	9	11	1.22222	0.222222	0.111111	0.555556	0.333333	NA	NA
DMRTC2	9	11	1.22222	0.222222	0.222222	NA	0.111111	0.333333	0.333333
GABRD	9	11	1.22222	0.222222	0.222222	0.333333	0.222222	0.111111	0.111111
HTR3A	9	11	1.22222	0.111111	0.222222	0.111111	0.444444	0.222222	0.111111
LRRC31	9	11	1.22222	0.111111	0.222222	0.333333	0.222222	0.222222	0.111111
LRRC7	27	33	1.22222	0.222222	0.185185	0.333333	0.222222	0.185185	0.0740741
MSLN	18	22	1.22222	0.111111	0.166667	0.277778	0.111111	0.277778	0.277778
NT5C1B	9	11	1.22222	NA	0.111111	0.555556	0.222222	0.111111	0.222222
NTM	9	11	1.22222	0.111111	NA	0.444444	0.111111	0.111111	0.444444
PRCP	9	11	1.22222	0.222222	0.222222	0.222222	0.222222	0.111111	0.222222
PRKCG	18	22	1.22222	0.166667	0.388889	0.277778	0.166667	0.0555556	0.166667
SLC51A	9	11	1.22222	0.333333	NA	0.444444	0.222222	0.222222	NA
SMAD3	9	11	1.22222	0.222222	0.222222	0.333333	0.222222	0.111111	0.111111
SPATA22	9	11	1.22222	0.111111	0.111111	0.333333	0.222222	0.222222	0.222222
ST6GALNAC1	9	11	1.22222	0.111111	0.222222	0.333333	0.222222	NA	0.333333
STX16	9	11	1.22222	0.444444	0.111111	0.333333	0.111111	0.111111	0.111111
TBX22	9	11	1.22222	NA	0.111111	0.222222	NA	0.444444	0.444444
TPK1	9	11	1.22222	0.111111	0.111111	0.222222	0.444444	0.222222	0.111111
ZSWIM2	9	11	1.22222	0.222222	0.222222	0.333333	0.222222	0.111111	0.111111
ADAMTS19	23	28	1.21739	0.217391	0.304348	0.434783	0.0434783	NA	0.217391
BRCA1	23	28	1.21739	0.26087	0.217391	0.26087	0.173913	0.173913	0.130435
PAPPA2	23	28	1.21739	0.26087	0.130435	0.304348	0.304348	0.0869565	0.130435
COL19A1	51	62	1.21569	0.0980392	0.196078	0.27451	0.254902	0.313725	0.0784314
ALOX5	14	17	1.21429	0.142857	NA	0.357143	0.357143	0.0714286	0.285714
LRRC1	14	17	1.21429	0.0714286	0.142857	0.357143	0.0714286	0.285714	0.285714
MCOLN2	14	17	1.21429	0.142857	0.357143	0.357143	0.142857	0.0714286	0.142857
OC90	14	17	1.21429	0.142857	0.142857	0.214286	0.357143	0.214286	0.142857
RAD21	14	17	1.21429	0.285714	0.214286	0.214286	0.0714286	0.142857	0.285714
PDE4DIP	47	57	1.21277	0.255319	0.170213	0.297872	0.12766	0.191489	0.170213
DSCAM	33	40	1.21212	0.242424	0.0606061	0.181818	0.272727	NA	0.454545
NAALAD2	19	23	1.21053	0.157895	0.315789	0.210526	0.157895	0.105263	0.263158
RBM10	24	29	1.20833	0.25	0.208333	0.333333	0.208333	0.125	0.0833333
SHANK1	24	29	1.20833	0.166667	0.166667	0.166667	0.0833333	0.25	0.375
STK31	24	29	1.20833	0.416667	0.0416667	0.166667	0.208333	0.208333	0.166667
RIMS1	34	41	1.20588	0.0882353	0.205882	0.382353	0.264706	0.0294118	0.235294
ACMSD	10	12	1.2	0.2	0.1	0.3	0.4	NA	0.2
ACR	5	6	1.2	NA	0.2	0.6	0.2	NA	0.2
ACVRL1	10	12	1.2	0.3	0.1	0.2	0.3	0.1	0.2
ADGRD1	25	30	1.2	0.16	0.12	0.24	0.36	0.2	0.12
ASB4	5	6	1.2	0.2	NA	0.4	0.2	0.2	0.2
BPNT2	5	6	1.2	0.6	NA	0.2	0.2	0.2	NA
BRMS1L	10	12	1.2	0.2	NA	0.2	0.4	0.2	0.2
C14orf180	5	6	1.2	0.6	0.2	0.2	0.2	NA	NA
CABP7	5	6	1.2	0.2	NA	0.2	0.2	0.4	0.2
CCN2	5	6	1.2	NA	NA	0.4	0.4	NA	0.4
CCN3	5	6	1.2	NA	NA	NA	0.8	0.4	NA
CCND3	5	6	1.2	NA	NA	0.4	0.2	0.4	0.2
CD83	5	6	1.2	0.2	NA	0.2	0.6	NA	0.2
CHAT	15	18	1.2	0.133333	0.0666667	0.333333	0.2	0.2	0.266667
CRISP2	10	12	1.2	0.1	0.1	0.2	0.5	0.1	0.2
DCHS2	20	24	1.2	0.3	0.15	0.3	0.15	0.25	0.05
DMRT1	5	6	1.2	0.2	NA	0.4	NA	0.4	0.2
DPY30	5	6	1.2	NA	0.2	NA	0.4	0.4	0.2
FCAR	5	6	1.2	NA	NA	0.6	0.2	NA	0.4
FCER1A	5	6	1.2	0.2	0.4	0.2	NA	NA	0.4
FCGR3B	5	6	1.2	0.2	0.2	0.8	NA	NA	NA
FLT1	30	36	1.2	0.233333	0.1	0.166667	0.233333	0.233333	0.233333
FRRS1L	5	6	1.2	0.2	0.2	0.4	NA	0.2	0.2
GABRA1	10	12	1.2	0.2	0.1	0.3	0.3	0.2	0.1
GABRA3	10	12	1.2	0.4	0.2	0.2	0.1	0.1	0.2
GABRB2	10	12	1.2	0.2	0.2	0.2	0.2	0.1	0.3
GIMAP8	5	6	1.2	0.2	0.2	0.6	0.2	NA	NA
GNLY	5	6	1.2	0.4	0.2	0.2	NA	0.4	NA
GPX5	5	6	1.2	0.2	NA	0.2	0.4	NA	0.4
GZMK	5	6	1.2	0.2	0.2	0.6	NA	NA	0.2
HEPHL1	20	24	1.2	0.15	0.15	0.3	0.35	0.1	0.15
HNF4A	10	12	1.2	NA	0.1	0.2	0.3	0.2	0.4
IGSF21	10	12	1.2	0.4	0.2	0.2	0.1	0.2	0.1
IL27	5	6	1.2	NA	0.2	0.2	0.2	0.4	0.2
IL3	5	6	1.2	NA	0.4	0.4	0.2	0.2	NA
IL36RN	5	6	1.2	NA	NA	0.4	NA	0.2	0.6
KCNH2	15	18	1.2	0.266667	0.266667	0.0666667	0.2	0.2	0.2
KCNMB2	5	6	1.2	0.2	0.2	NA	0.2	0.6	NA
KLK3	5	6	1.2	0.4	NA	NA	0.2	0.2	0.4
KRAS	5	6	1.2	0.2	NA	0.2	0.4	0.2	0.2
LARGE1	15	18	1.2	0.133333	0.133333	0.266667	0.2	0.2	0.266667
LHX5	5	6	1.2	0.2	0.2	0.2	NA	0.2	0.4
MITF	10	12	1.2	0.2	0.3	0.3	NA	0.1	0.3
MMP16	10	12	1.2	0.3	NA	0.5	0.3	NA	0.1
MYD88	5	6	1.2	0.4	NA	0.4	0.4	NA	NA
MYMK	5	6	1.2	NA	0.2	0.8	0.2	NA	NA
NDUFA13	5	6	1.2	0.6	NA	0.2	0.2	0.2	NA
NEK8	15	18	1.2	0.2	0.0666667	0.0666667	0.266667	0.133333	0.466667
NIT2	10	12	1.2	0.2	0.1	0.4	0.1	0.2	0.2
NLRP3	10	12	1.2	0.1	0.2	0.3	0.2	0.3	0.1
NOVA1	5	6	1.2	0.2	0.2	0.4	0.2	0.2	NA
OLFM4	5	6	1.2	0.2	0.2	0.4	NA	0.2	0.2
OTC	10	12	1.2	0.2	0.3	0.5	0.1	NA	0.1
P3H2	15	18	1.2	0.266667	0.133333	0.4	0.2	0.133333	0.0666667
PAK5	10	12	1.2	0.3	NA	0.4	0.1	0.1	0.3
PRSS3	5	6	1.2	NA	NA	0.2	0.2	0.4	0.4
PRSS37	5	6	1.2	0.2	0.4	0.2	0.2	NA	0.2
PVRIG	5	6	1.2	0.4	0.4	0.4	NA	NA	NA
QTRT2	10	12	1.2	0.2	0.1	0.2	0.4	0.2	0.1
RGS1	5	6	1.2	0.2	NA	0.2	0.2	0.2	0.4
RGS21	5	6	1.2	0.2	NA	0.2	0.4	0.2	0.2
RPS16	5	6	1.2	NA	NA	NA	0.2	0.4	0.6
SDHA	15	18	1.2	0.133333	0.266667	0.0666667	0.266667	0.2	0.266667
SIRPB2	5	6	1.2	0.4	0.2	0.2	0.2	NA	0.2
SLC13A1	15	18	1.2	0.2	0.266667	0.333333	0.266667	0.0666667	0.0666667
SLC14A1	10	12	1.2	0.3	0.1	0.3	0.3	NA	0.2
SLC3A1	10	12	1.2	0.2	NA	0.2	0.1	0.3	0.4
SLCO1B1	15	18	1.2	0.133333	0.2	0.333333	0.266667	0.133333	0.133333
SPATC1	5	6	1.2	0.4	NA	0.2	0.4	0.2	NA
SPCS3	5	6	1.2	0.4	NA	0.2	NA	NA	0.6
SPOP	10	12	1.2	0.1	0.2	0.3	0.1	0.2	0.3
THSD1	5	6	1.2	0.6	NA	0.2	NA	0.2	0.2
TMEM190	5	6	1.2	0.2	0.2	0.4	NA	0.2	0.2
TMEM244	5	6	1.2	0.2	0.2	NA	NA	0.4	0.4
TMEM52B	5	6	1.2	0.2	0.2	0.4	0.2	NA	0.2
TMOD1	10	12	1.2	0.5	NA	0.2	0.2	0.1	0.2
TREML2	5	6	1.2	0.2	0.2	NA	0.2	0.4	0.2
TRIM46	10	12	1.2	0.3	0.1	0.4	0.1	0.3	NA
TRPV6	15	18	1.2	0.2	0.0666667	0.333333	0.2	0.2	0.2
TUBA3D	5	6	1.2	NA	NA	0.4	NA	0.2	0.6
TYR	5	6	1.2	NA	NA	0.6	0.4	NA	0.2
WNT2	5	6	1.2	0.2	NA	0.2	0.2	0.4	0.2
ZCWPW2	10	12	1.2	0.1	0.3	0.5	0.2	0.1	NA
ZNF81	5	6	1.2	0.2	NA	0.2	0.4	NA	0.4
MYH13	41	49	1.19512	0.219512	0.170732	0.219512	0.219512	0.170732	0.195122
ANKRD30A	36	43	1.19444	0.305556	0.0555556	0.277778	0.25	0.138889	0.166667
PZP	36	43	1.19444	0.166667	0.138889	0.277778	0.333333	0.166667	0.111111
SLIT3	36	43	1.19444	0.138889	0.25	0.138889	0.25	0.166667	0.25
DGKB	26	31	1.19231	0.192308	0.153846	0.346154	0.153846	0.0769231	0.269231
TRPM3	26	31	1.19231	0.153846	0.192308	0.384615	0.230769	0.0769231	0.153846
ADCY5	21	25	1.19048	0.190476	0.190476	0.190476	0.190476	0.238095	0.190476
TSC2	42	50	1.19048	0.0952381	0.119048	0.380952	0.285714	0.214286	0.0952381
BPIFB2	16	19	1.1875	0.1875	0.125	0.375	0.1875	0.3125	NA
DNAI7	16	19	1.1875	NA	0.3125	0.25	0.1875	0.25	0.1875
GYS2	16	19	1.1875	0.3125	0.125	0.375	0.125	NA	0.25
INPP5A	16	19	1.1875	0.25	0.25	0.25	0.0625	0.25	0.125
PADI2	16	19	1.1875	0.1875	0.0625	0.1875	0.25	0.3125	0.1875
PADI3	16	19	1.1875	0.0625	0.1875	0.1875	0.375	0.1875	0.1875
PBRM1	32	38	1.1875	0.125	0.25	0.59375	0.03125	0.0625	0.125
SLC18A1	16	19	1.1875	0.125	0.25	0.375	0.125	0.125	0.1875
ACVR2A	11	13	1.18182	0.0909091	0.181818	0.181818	0.272727	0.0909091	0.363636
CAMK4	11	13	1.18182	0.0909091	0.272727	0.181818	0.272727	0.0909091	0.272727
CCBE1	11	13	1.18182	NA	0.272727	0.363636	0.181818	0.181818	0.181818
DLL1	11	13	1.18182	0.0909091	0.454545	0.454545	0.0909091	NA	0.0909091
EIF4A2	11	13	1.18182	0.363636	0.0909091	0.181818	0.181818	0.181818	0.181818
ELN	33	39	1.18182	0.121212	0.181818	0.242424	0.242424	0.212121	0.181818
GRM4	11	13	1.18182	0.272727	0.0909091	0.272727	0.181818	0.181818	0.181818
IL1RAPL1	11	13	1.18182	0.363636	0.0909091	0.454545	0.0909091	0.0909091	0.0909091
ITIH1	22	26	1.18182	0.272727	0.227273	0.227273	0.136364	0.227273	0.0909091
MAP2K2	11	13	1.18182	0.454545	0.181818	0.363636	NA	NA	0.181818
NALCN	44	52	1.18182	0.159091	0.0909091	0.340909	0.181818	0.136364	0.272727
NDUFA9	11	13	1.18182	0.181818	0.181818	0.272727	0.0909091	0.181818	0.272727
NLRP13	11	13	1.18182	0.0909091	0.0909091	0.181818	0.181818	0.363636	0.272727
NPR2	22	26	1.18182	0.272727	0.0909091	0.363636	0.227273	0.181818	0.0454545
PAPPA	22	26	1.18182	0.0909091	0.136364	0.136364	0.136364	0.363636	0.318182
PCDH11X	11	13	1.18182	0.272727	0.272727	NA	0.181818	0.363636	0.0909091
PSMC4	11	13	1.18182	0.0909091	0.454545	0.181818	0.181818	0.181818	0.0909091
RORC	11	13	1.18182	NA	0.0909091	0.454545	0.272727	0.0909091	0.272727
SHROOM3	11	13	1.18182	0.0909091	0.272727	0.0909091	0.272727	0.181818	0.272727
SLC22A2	11	13	1.18182	0.0909091	0.363636	0.363636	0.0909091	0.181818	0.0909091
SPATA17	11	13	1.18182	0.181818	0.181818	0.181818	0.545455	0.0909091	NA
STK3	11	13	1.18182	NA	0.272727	0.454545	0.0909091	0.0909091	0.272727
TSKS	11	13	1.18182	0.181818	0.363636	0.272727	0.272727	NA	0.0909091
TUSC3	11	13	1.18182	0.363636	NA	0.181818	0.454545	0.0909091	0.0909091
MYH6	39	46	1.17949	0.205128	0.179487	0.230769	0.282051	0.153846	0.128205
ABCB1	28	33	1.17857	0.214286	0.321429	0.178571	0.214286	0.107143	0.142857
ROBO2	28	33	1.17857	0.142857	0.321429	0.178571	0.142857	0.214286	0.178571
TENM3	28	33	1.17857	0.214286	0.142857	0.214286	0.25	0.142857	0.214286
THSD7A	28	33	1.17857	0.178571	0.0714286	0.357143	0.25	0.0714286	0.25
COL4A6	45	53	1.17778	0.155556	0.133333	0.266667	0.288889	0.111111	0.222222
APLP1	17	20	1.17647	0.294118	0.0588235	0.176471	0.235294	0.176471	0.235294
CLSTN2	17	20	1.17647	0.117647	0.176471	0.294118	0.294118	0.0588235	0.235294
EPHA2	17	20	1.17647	0.235294	0.352941	0.235294	0.176471	0.117647	0.0588235
EPHB4	17	20	1.17647	0.235294	0.235294	0.235294	0.0588235	0.176471	0.235294
FCRL5	17	20	1.17647	NA	0.117647	0.235294	0.235294	0.176471	0.411765
PLA2G4C	17	20	1.17647	0.0588235	0.117647	0.411765	0.176471	0.235294	0.176471
TF	17	20	1.17647	0.352941	0.235294	0.235294	0.117647	0.117647	0.117647
AGBL1	23	27	1.17391	0.173913	0.130435	0.217391	0.26087	0.26087	0.130435
PTPRN2	23	27	1.17391	0.130435	0.173913	0.304348	0.217391	0.173913	0.173913
APOB	29	34	1.17241	0.206897	0.103448	0.275862	0.241379	0.172414	0.172414
COL28A1	35	41	1.17143	0.171429	0.114286	0.114286	0.228571	0.485714	0.0571429
COL13A1	41	48	1.17073	0.097561	0.219512	0.268293	0.219512	0.195122	0.170732
AJAP1	6	7	1.16667	NA	0.166667	0.5	0.333333	NA	0.166667
AQP10	6	7	1.16667	0.333333	NA	0.333333	NA	NA	0.5
ARHGAP31	12	14	1.16667	0.166667	0.166667	0.25	0.333333	NA	0.25
ASB13	6	7	1.16667	0.166667	0.333333	0.5	NA	NA	0.166667
BMERB1	6	7	1.16667	0.333333	0.166667	0.333333	NA	0.333333	NA
BTF3L4	6	7	1.16667	0.166667	0.333333	NA	NA	0.333333	0.333333
CABP5	6	7	1.16667	NA	0.166667	0.166667	0.333333	0.166667	0.333333
CCT7	12	14	1.16667	0.416667	0.0833333	0.333333	0.0833333	0.25	NA
CD1D	6	7	1.16667	0.166667	0.166667	0.166667	NA	0.333333	0.333333
CDCA5	6	7	1.16667	0.333333	NA	0.333333	0.166667	0.333333	NA
CDH5	12	14	1.16667	0.166667	0.416667	0.25	0.0833333	0.0833333	0.166667
CEACAM18	6	7	1.16667	NA	0.833333	0.166667	NA	0.166667	NA
CEACAM8	6	7	1.16667	0.166667	0.166667	0.333333	0.333333	NA	0.166667
CHRNB3	6	7	1.16667	0.166667	NA	0.333333	0.333333	0.166667	0.166667
CNIH3	6	7	1.16667	NA	0.166667	0.5	NA	0.333333	0.166667
DAOA	6	7	1.16667	NA	0.333333	0.166667	0.166667	NA	0.5
DIABLO	6	7	1.16667	0.166667	0.166667	0.333333	NA	0.5	NA
DMAC2	6	7	1.16667	NA	0.166667	0.5	NA	0.333333	0.166667
GAMT	6	7	1.16667	0.5	NA	0.333333	NA	0.166667	0.166667
GATA1	6	7	1.16667	0.166667	0.333333	0.333333	0.166667	NA	0.166667
GATA2	6	7	1.16667	0.166667	0.333333	0.166667	NA	0.166667	0.333333
GATA3	6	7	1.16667	0.333333	NA	0.166667	0.333333	0.333333	NA
GPRC6A	6	7	1.16667	0.166667	0.166667	0.333333	0.166667	NA	0.333333
HLA-DOB	6	7	1.16667	0.166667	NA	0.166667	0.833333	NA	NA
IGSF6	6	7	1.16667	NA	0.333333	0.333333	0.166667	0.166667	0.166667
IMMP2L	6	7	1.16667	0.333333	NA	0.333333	0.333333	0.166667	NA
INSIG1	6	7	1.16667	NA	0.166667	0.666667	0.166667	NA	0.166667
KLK12	6	7	1.16667	0.5	0.166667	0.166667	NA	0.333333	NA
KLK14	6	7	1.16667	0.166667	0.333333	0.333333	NA	0.333333	NA
KLK5	6	7	1.16667	NA	NA	NA	0.666667	0.333333	0.166667
LCN9	6	7	1.16667	0.166667	NA	0.666667	NA	NA	0.333333
MACROD2	18	21	1.16667	0.111111	0.0555556	0.388889	0.111111	0.111111	0.388889
MRPS11	6	7	1.16667	NA	0.166667	0.333333	0.333333	0.166667	0.166667
MS4A6A	6	7	1.16667	0.333333	0.333333	0.166667	0.166667	NA	0.166667
NCCRP1	6	7	1.16667	0.166667	0.166667	0.333333	NA	0.166667	0.333333
NOTCH4	30	35	1.16667	0.233333	0.1	0.333333	0.1	0.133333	0.266667
OLFM3	6	7	1.16667	0.166667	0.333333	0.333333	0.166667	0.166667	NA
P2RX5	12	14	1.16667	0.166667	0.25	0.0833333	0.25	0.166667	0.25
PDCL2	6	7	1.16667	0.166667	0.166667	0.333333	0.333333	0.166667	NA
PDGFC	6	7	1.16667	0.333333	0.166667	0.333333	0.166667	0.166667	NA
PDILT	12	14	1.16667	0.0833333	0.25	0.166667	0.333333	0.25	0.0833333
PI15	6	7	1.16667	0.333333	NA	0.333333	0.166667	0.166667	0.166667
PLEKHO1	6	7	1.16667	0.166667	0.166667	NA	0.5	0.166667	0.166667
PLPPR5	6	7	1.16667	0.166667	0.166667	0.5	0.166667	0.166667	NA
PSG5	6	7	1.16667	0.166667	NA	0.5	NA	0.166667	0.333333
PSG6	6	7	1.16667	NA	0.166667	0.166667	0.333333	0.166667	0.333333
PSMB9	6	7	1.16667	0.166667	0.166667	0.166667	0.333333	0.166667	0.166667
RDH8	6	7	1.16667	0.166667	0.166667	NA	NA	0.5	0.333333
SETBP1	6	7	1.16667	NA	NA	0.166667	0.5	0.333333	0.166667
SFRP4	6	7	1.16667	0.166667	0.333333	0.166667	NA	0.166667	0.333333
SHC3	12	14	1.16667	0.166667	0.166667	0.5	0.0833333	0.0833333	0.166667
SHD	6	7	1.16667	0.333333	NA	0.166667	NA	NA	0.666667
SIRPG	6	7	1.16667	0.333333	0.166667	0.166667	NA	0.333333	0.166667
SLC9A4	12	14	1.16667	0.166667	0.0833333	0.25	0.0833333	0.333333	0.25
STATH	6	7	1.16667	0.166667	0.5	NA	NA	0.166667	0.333333
STIM2	12	14	1.16667	0.0833333	NA	0.416667	0.166667	0.333333	0.166667
STYXL2	6	7	1.16667	0.833333	NA	NA	NA	0.166667	0.166667
SULT2A1	6	7	1.16667	NA	NA	0.5	0.5	NA	0.166667
TEX9	12	14	1.16667	0.25	0.166667	0.25	0.0833333	0.0833333	0.333333
THG1L	6	7	1.16667	0.333333	0.166667	0.5	0.166667	NA	NA
TMEM199	6	7	1.16667	0.166667	0.333333	0.333333	0.166667	NA	0.166667
TOLLIP	6	7	1.16667	NA	0.333333	0.333333	0.333333	0.166667	NA
TRAT1	6	7	1.16667	NA	NA	0.5	0.333333	0.166667	0.166667
TRIM48	6	7	1.16667	0.166667	NA	0.333333	0.166667	0.333333	0.166667
TSR3	6	7	1.16667	NA	0.333333	0.166667	0.333333	NA	0.333333
UBE2E1	6	7	1.16667	NA	0.166667	0.166667	NA	0.333333	0.5
UGT2A3	6	7	1.16667	NA	NA	0.333333	0.333333	0.333333	0.166667
UMPS	6	7	1.16667	NA	0.166667	0.5	0.166667	NA	0.333333
UPK3B	6	7	1.16667	NA	NA	0.333333	0.333333	0.5	NA
VXN	6	7	1.16667	0.166667	0.5	0.5	NA	NA	NA
WEE2	12	14	1.16667	0.166667	0.25	0.166667	0.25	0.333333	NA
ZDHHC15	12	14	1.16667	0.166667	0.333333	0.25	0.166667	0.25	NA
ZFP64	6	7	1.16667	0.5	0.166667	0.166667	NA	0.166667	0.166667
ZNF831	6	7	1.16667	NA	0.333333	0.166667	0.166667	0.166667	0.333333
ZPLD1	12	14	1.16667	0.0833333	0.166667	0.25	0.583333	NA	0.0833333
ZSCAN29	6	7	1.16667	0.166667	0.666667	0.166667	NA	0.166667	NA
PDE2A	31	36	1.16129	0.225806	0.193548	0.16129	0.290323	0.16129	0.129032
ROBO1	31	36	1.16129	0.129032	0.0967742	0.322581	0.258065	0.16129	0.193548
DNAH9	69	80	1.15942	0.115942	0.15942	0.246377	0.318841	0.173913	0.144928
MLH1	19	22	1.15789	0.210526	0.105263	0.578947	0.0526316	0.105263	0.105263
SLC26A7	19	22	1.15789	0.105263	0.315789	0.105263	0.263158	0.210526	0.157895
MED12	45	52	1.15556	0.133333	0.155556	0.355556	0.2	0.177778	0.133333
C12orf50	13	15	1.15385	0.230769	0.0769231	0.0769231	0.307692	0.384615	0.0769231
CAPN6	13	15	1.15385	0.230769	NA	0.461538	0.230769	0.0769231	0.153846
CDH11	13	15	1.15385	0.153846	0.153846	0.384615	0.153846	0.153846	0.153846
CERKL	13	15	1.15385	0.153846	0.230769	0.153846	0.230769	0.0769231	0.307692
CHEK1	13	15	1.15385	0.0769231	0.230769	0.153846	0.307692	0.384615	NA
CYP4F2	13	15	1.15385	0.0769231	0.0769231	0.230769	0.307692	0.230769	0.230769
FSD1	13	15	1.15385	0.153846	0.153846	0.153846	0.153846	0.153846	0.384615
HCK	13	15	1.15385	0.153846	0.230769	0.230769	0.153846	0.230769	0.153846
HHIP	13	15	1.15385	0.230769	0.153846	0.307692	0.153846	0.230769	0.0769231
KCNH6	13	15	1.15385	0.153846	NA	0.307692	0.230769	0.230769	0.230769
PALB2	13	15	1.15385	0.0769231	0.153846	0.153846	0.307692	0.307692	0.153846
TGM6	13	15	1.15385	0.0769231	0.0769231	0.307692	0.307692	0.230769	0.153846
TRPM8	26	30	1.15385	0.0769231	0.115385	0.307692	0.153846	0.384615	0.115385
XRCC6	13	15	1.15385	0.230769	0.153846	0.461538	0.0769231	NA	0.230769
AXL	20	23	1.15	0.25	0.25	0.2	0.1	0.05	0.3
FUBP1	20	23	1.15	0.1	0.3	0.3	0.15	0.1	0.2
NCAM1	20	23	1.15	NA	0.1	0.3	0.1	0.35	0.3
UROC1	20	23	1.15	0.25	0.1	0.35	0.1	0.2	0.15
PKHD1	67	77	1.14925	0.208955	0.19403	0.253731	0.134328	0.134328	0.223881
SLC4A10	27	31	1.14815	0.111111	0.296296	0.333333	0.185185	0.0740741	0.148148
STXBP5L	27	31	1.14815	0.185185	0.185185	0.222222	0.185185	0.259259	0.111111
USH1C	27	31	1.14815	0.185185	0.111111	0.407407	0.222222	0.037037	0.185185
ACSL6	21	24	1.14286	0.238095	0.142857	0.142857	0.142857	0.142857	0.333333
ACTN2	21	24	1.14286	0.142857	0.142857	0.238095	0.238095	0.142857	0.238095
AKT2	14	16	1.14286	0.5	0.214286	NA	0.0714286	0.142857	0.214286
CD22	14	16	1.14286	0.142857	0.214286	0.428571	0.0714286	0.0714286	0.214286
COQ3	7	8	1.14286	0.142857	0.285714	NA	NA	0.285714	0.428571
DGAT2L6	7	8	1.14286	0.285714	0.285714	0.285714	0.142857	NA	0.142857
DPYSL3	14	16	1.14286	0.0714286	0.214286	0.0714286	0.285714	0.285714	0.214286
DUSP22	7	8	1.14286	0.142857	NA	0.285714	0.571429	NA	0.142857
EMC10	7	8	1.14286	0.142857	0.428571	0.571429	NA	NA	NA
EPHX4	7	8	1.14286	0.285714	NA	0.285714	0.285714	0.142857	0.142857
ETHE1	7	8	1.14286	0.142857	NA	0.285714	0.285714	0.285714	0.142857
GLI2	14	16	1.14286	0.214286	0.285714	0.0714286	0.142857	0.142857	0.285714
GPA33	7	8	1.14286	0.285714	0.142857	0.428571	0.142857	0.142857	NA
GSDMC	14	16	1.14286	0.214286	0.0714286	0.142857	0.428571	0.214286	0.0714286
HCRTR2	7	8	1.14286	NA	NA	0.571429	0.285714	NA	0.285714
HPGD	7	8	1.14286	NA	0.142857	0.428571	0.428571	NA	0.142857
HRG	7	8	1.14286	0.285714	0.142857	NA	0.285714	NA	0.428571
IL10RA	7	8	1.14286	NA	0.285714	0.428571	0.428571	NA	NA
INPPL1	28	32	1.14286	0.214286	0.214286	0.285714	0.107143	0.214286	0.107143
KCNMA1	28	32	1.14286	0.107143	0.142857	0.357143	0.142857	0.214286	0.178571
LAMC3	28	32	1.14286	0.178571	0.107143	0.392857	0.107143	0.214286	0.142857
LASP1	7	8	1.14286	0.428571	0.285714	0.428571	NA	NA	NA
LPCAT1	14	16	1.14286	0.357143	0.214286	0.0714286	0.0714286	0.214286	0.214286
LZTR1	21	24	1.14286	0.0952381	0.285714	0.285714	0.142857	0.142857	0.190476
MET	21	24	1.14286	0.285714	0.238095	0.285714	0.190476	0.142857	NA
MMD2	7	8	1.14286	0.285714	0.285714	0.428571	NA	0.142857	NA
MRPL9	7	8	1.14286	NA	0.285714	0.571429	0.142857	NA	0.142857
MS4A3	7	8	1.14286	0.285714	0.285714	0.142857	0.285714	NA	0.142857
PEBP4	7	8	1.14286	NA	NA	0.142857	0.142857	0.285714	0.571429
PILRA	7	8	1.14286	0.142857	NA	0.142857	0.285714	0.285714	0.285714
PLP1	7	8	1.14286	NA	0.142857	0.285714	0.285714	NA	0.428571
PLPPR4	7	8	1.14286	0.142857	0.285714	0.285714	0.142857	0.142857	0.142857
PRKCH	14	16	1.14286	0.142857	0.357143	0.285714	0.214286	0.0714286	0.0714286
PSMA8	7	8	1.14286	NA	0.142857	0.428571	0.285714	0.285714	NA
PSMF1	7	8	1.14286	0.285714	0.142857	0.142857	0.285714	0.142857	0.142857
RAB31	7	8	1.14286	0.142857	0.142857	0.285714	NA	0.285714	0.285714
RDH11	7	8	1.14286	0.142857	0.285714	0.142857	0.285714	0.142857	0.142857
RPE65	14	16	1.14286	0.214286	0.142857	0.357143	0.0714286	0.285714	0.0714286
RSPO1	7	8	1.14286	0.285714	NA	0.142857	0.428571	0.285714	NA
SARDH	21	24	1.14286	0.333333	0.142857	0.142857	0.333333	0.047619	0.142857
SLC25A45	7	8	1.14286	NA	0.428571	NA	0.285714	0.285714	0.142857
SMARCA4	35	40	1.14286	0.2	0.114286	0.228571	0.285714	0.142857	0.171429
SPDYC	7	8	1.14286	0.142857	0.571429	NA	NA	0.285714	0.142857
SYBU	7	8	1.14286	0.285714	NA	NA	0.285714	0.285714	0.285714
TAC1	7	8	1.14286	0.714286	NA	NA	0.142857	0.142857	0.142857
TAF9B	7	8	1.14286	0.142857	NA	0.428571	0.142857	0.142857	0.285714
TBPL1	7	8	1.14286	NA	0.571429	0.142857	NA	0.285714	0.142857
TMEM176A	7	8	1.14286	0.285714	0.428571	NA	0.285714	0.142857	NA
TMEM273	7	8	1.14286	0.142857	0.142857	0.428571	NA	NA	0.428571
TRPS1	7	8	1.14286	0.285714	0.142857	0.142857	0.142857	0.142857	0.285714
UCK2	7	8	1.14286	NA	0.285714	0.714286	0.142857	NA	NA
UGT3A2	7	8	1.14286	NA	0.142857	0.142857	0.142857	0.142857	0.571429
XPNPEP2	21	24	1.14286	0.190476	0.047619	0.190476	0.142857	0.285714	0.285714
COL23A1	29	33	1.13793	0.172414	0.172414	0.206897	0.206897	0.137931	0.241379
ANO5	22	25	1.13636	0.181818	0.181818	0.136364	0.272727	0.227273	0.136364
ELMO1	22	25	1.13636	0.181818	0.0909091	0.227273	0.272727	0.0454545	0.318182
SLIT2	37	42	1.13514	0.27027	0.216216	0.216216	0.135135	0.108108	0.189189
GGT7	15	17	1.13333	0.333333	0.0666667	0.0666667	0.0666667	0.333333	0.266667
ITGB6	15	17	1.13333	0.133333	0.133333	0.4	0.333333	0.0666667	0.0666667
NDRG4	15	17	1.13333	0.2	0.333333	0.266667	0.133333	0.0666667	0.133333
NLRP5	15	17	1.13333	0.133333	0.133333	0.2	0.133333	0.466667	0.0666667
PMS2	15	17	1.13333	0.2	0.2	0.266667	0.133333	0.0666667	0.266667
PPP2R1A	15	17	1.13333	0.133333	0.133333	0.333333	0.133333	0.266667	0.133333
PROS1	15	17	1.13333	0.266667	NA	0.533333	0.133333	0.0666667	0.133333
PTPN5	15	17	1.13333	0.2	0.0666667	0.466667	0.333333	NA	0.0666667
SLC5A4	15	17	1.13333	NA	0.133333	0.333333	0.2	0.2	0.266667
TNFRSF8	15	17	1.13333	0.2	0.133333	0.266667	0.133333	0.0666667	0.333333
ABLIM1	23	26	1.13043	0.26087	0.0869565	0.26087	0.217391	0.130435	0.173913
ADAMTS18	23	26	1.13043	0.26087	0.173913	0.130435	0.173913	0.217391	0.173913
ATP1A3	23	26	1.13043	0.217391	0.130435	0.173913	0.304348	0.217391	0.0869565
CLCN1	23	26	1.13043	0.304348	0.0869565	0.26087	0.26087	0.0869565	0.130435
PEAR1	23	26	1.13043	0.0434783	0.26087	0.347826	0.0869565	0.173913	0.217391
PLCH1	23	26	1.13043	0.130435	0.173913	0.304348	0.304348	NA	0.217391
BRD9	16	18	1.125	0.125	0.125	0.25	0.125	0.3125	0.1875
BTNL3	8	9	1.125	0.125	0.125	0.125	0.125	0.5	0.125
CA1	8	9	1.125	0.125	NA	NA	0.375	0.375	0.25
CAMK2B	24	27	1.125	0.125	0.125	0.291667	0.25	0.125	0.208333
CD38	8	9	1.125	0.125	NA	0.5	NA	0.25	0.25
CD9	8	9	1.125	NA	0.25	0.625	NA	NA	0.25
CRISP3	8	9	1.125	0.125	NA	0.375	0.25	0.125	0.25
DSG3	16	18	1.125	0.3125	0.125	0.125	0.0625	0.3125	0.1875
EBF1	16	18	1.125	NA	0.0625	0.3125	0.3125	0.3125	0.125
ESR1	8	9	1.125	0.125	NA	0.5	0.125	0.25	0.125
ETV7	8	9	1.125	0.375	NA	0.5	NA	0.25	NA
FAM117A	8	9	1.125	0.25	0.125	0.25	NA	0.25	0.25
FGB	8	9	1.125	0.25	0.125	0.25	0.25	0.25	NA
FXYD6	8	9	1.125	0.125	0.5	0.125	0.25	NA	0.125
GPC5	8	9	1.125	NA	NA	0.25	0.5	0.125	0.25
GRIK3	16	18	1.125	0.25	0.125	0.3125	0.3125	0.125	NA
GRM1	8	9	1.125	NA	0.125	NA	0.375	0.5	0.125
GSTM2	8	9	1.125	0.125	0.125	0.25	0.25	0.125	0.25
HTR3D	8	9	1.125	NA	0.125	0.5	0.25	0.25	NA
KRT25	8	9	1.125	0.125	0.25	0.5	0.125	NA	0.125
LATS1	8	9	1.125	0.375	0.375	NA	0.25	0.125	NA
LRRIQ3	8	9	1.125	0.125	NA	0.125	0.375	0.125	0.375
MPV17	8	9	1.125	0.125	0.375	0.125	NA	0.375	0.125
PECR	8	9	1.125	0.125	0.125	0.375	0.125	0.125	0.25
PTK6	8	9	1.125	0.25	0.125	0.375	0.125	0.125	0.125
RAB6B	8	9	1.125	0.125	0.125	0.125	0.125	0.5	0.125
SAG	16	18	1.125	0.1875	0.1875	0.1875	0.25	0.1875	0.125
SAMHD1	16	18	1.125	0.25	0.125	0.3125	0.25	0.0625	0.125
SEC14L5	16	18	1.125	0.1875	0.125	0.25	0.3125	0.125	0.125
SERPINB12	8	9	1.125	0.125	0.25	0.25	0.125	0.25	0.125
SGCZ	8	9	1.125	0.125	0.375	0.375	0.25	NA	NA
SIGLEC6	8	9	1.125	0.25	0.375	NA	0.125	0.25	0.125
SLC6A5	16	18	1.125	0.125	0.125	0.25	0.125	0.1875	0.3125
SLC7A14	8	9	1.125	0.25	0.375	0.125	NA	0.25	0.125
SULT1A2	8	9	1.125	0.125	0.125	0.375	NA	0.25	0.25
SULT1E1	8	9	1.125	0.125	0.25	0.125	0.125	NA	0.5
TMEM130	8	9	1.125	0.375	0.25	0.375	NA	0.125	NA
TRIM34	8	9	1.125	0.25	0.125	0.375	NA	0.375	NA
UNC93A	8	9	1.125	0.125	NA	0.375	0.125	0.125	0.375
ZPBP2	8	9	1.125	0.25	NA	0.125	0.5	0.25	NA
ADCY4	25	28	1.12	0.16	0.12	0.28	0.32	0.08	0.16
ENPP2	25	28	1.12	0.2	0.16	0.28	0.16	0.16	0.16
SGSM1	25	28	1.12	0.2	0.28	0.12	0.2	0.16	0.16
STAT1	25	28	1.12	0.28	0.28	0.16	0.16	0.12	0.12
DHTKD1	17	19	1.11765	0.294118	0.117647	0.176471	0.117647	0.176471	0.235294
INTS13	17	19	1.11765	NA	0.0588235	0.470588	0.235294	0.176471	0.176471
PEX6	17	19	1.11765	0.294118	NA	0.294118	0.176471	0.352941	NA
SEZ6L	17	19	1.11765	0.117647	0.0588235	0.411765	0.294118	0.176471	0.0588235
SLC38A4	17	19	1.11765	0.235294	0.176471	0.117647	0.117647	0.352941	0.117647
PKHD1L1	78	87	1.11538	0.128205	0.0641026	0.423077	0.217949	0.102564	0.179487
COL4A5	53	59	1.11321	0.150943	0.132075	0.283019	0.226415	0.188679	0.132075
ABHD1	9	10	1.11111	0.444444	0.333333	NA	0.222222	NA	0.111111
ADGRL3	27	30	1.11111	0.148148	0.185185	0.259259	0.148148	0.111111	0.259259
AURKB	9	10	1.11111	NA	0.333333	0.111111	0.111111	0.333333	0.222222
BPIFB4	18	20	1.11111	0.333333	0.0555556	0.166667	0.388889	0.0555556	0.111111
BRCA2	27	30	1.11111	0.148148	0.148148	0.444444	0.185185	0.0740741	0.111111
CASP8	9	10	1.11111	0.111111	0.111111	0.555556	0.333333	NA	NA
CBLIF	9	10	1.11111	NA	0.111111	0.111111	0.222222	0.444444	0.222222
CKAP2L	9	10	1.11111	NA	0.222222	NA	0.333333	0.222222	0.333333
CLEC4G	9	10	1.11111	0.111111	0.111111	0.333333	0.111111	0.333333	0.111111
CSTPP1	9	10	1.11111	0.222222	0.111111	0.444444	0.222222	NA	0.111111
DES	9	10	1.11111	0.111111	0.222222	0.111111	0.111111	0.222222	0.333333
ELF3	9	10	1.11111	0.111111	0.333333	0.333333	0.111111	0.111111	0.111111
FBXO32	9	10	1.11111	NA	0.333333	0.222222	0.111111	0.222222	0.222222
GABRA4	9	10	1.11111	0.333333	NA	0.555556	NA	0.111111	0.111111
GLOD4	9	10	1.11111	0.222222	0.111111	0.111111	0.333333	0.111111	0.222222
GLRA1	9	10	1.11111	0.333333	0.222222	0.222222	0.222222	NA	0.111111
GPR143	9	10	1.11111	0.222222	0.111111	0.444444	0.222222	NA	0.111111
HHIPL1	9	10	1.11111	0.222222	0.111111	NA	0.333333	0.222222	0.222222
HTR3B	9	10	1.11111	0.111111	NA	0.444444	0.444444	0.111111	NA
IDS	9	10	1.11111	0.111111	0.111111	0.333333	0.333333	0.222222	NA
IMPA1	9	10	1.11111	NA	NA	0.333333	0.777778	NA	NA
JAM3	9	10	1.11111	0.333333	0.111111	NA	0.222222	0.222222	0.222222
KRT6A	9	10	1.11111	0.222222	0.111111	0.222222	0.111111	0.111111	0.333333
KRT71	9	10	1.11111	NA	0.111111	0.444444	0.333333	0.111111	0.111111
KRT82	9	10	1.11111	0.222222	0.111111	0.333333	NA	0.111111	0.333333
KRT83	9	10	1.11111	0.333333	0.111111	0.222222	0.222222	NA	0.222222
KRT84	9	10	1.11111	0.222222	NA	0.444444	0.222222	0.111111	0.111111
LGR6	18	20	1.11111	0.222222	0.166667	NA	0.222222	0.222222	0.277778
MST1	18	20	1.11111	0.222222	0.111111	0.166667	0.166667	0.333333	0.111111
NAPSA	9	10	1.11111	0.333333	0.222222	0.222222	0.222222	NA	0.111111
OCIAD1	9	10	1.11111	0.333333	NA	0.333333	0.222222	NA	0.222222
PCOLCE2	9	10	1.11111	0.333333	0.111111	0.222222	NA	0.222222	0.222222
PNN	9	10	1.11111	0.111111	0.222222	0.444444	0.111111	0.222222	NA
PPP4R2	9	10	1.11111	0.111111	0.222222	NA	0.444444	0.222222	0.111111
PREB	9	10	1.11111	0.111111	0.222222	0.333333	NA	0.111111	0.333333
PRICKLE3	9	10	1.11111	0.111111	0.111111	0.333333	0.222222	0.111111	0.222222
RASGRP3	18	20	1.11111	0.277778	0.111111	0.222222	0.222222	0.277778	NA
RNF130	9	10	1.11111	NA	NA	0.444444	0.222222	0.111111	0.333333
SLC24A5	9	10	1.11111	0.222222	0.333333	0.333333	0.111111	0.111111	NA
SLC28A2	18	20	1.11111	0.166667	0.111111	0.222222	0.277778	0.111111	0.222222
SORBS2	27	30	1.11111	0.148148	0.185185	0.444444	0.0740741	0.148148	0.111111
STAP1	9	10	1.11111	0.333333	0.222222	0.222222	0.333333	NA	NA
TDRD5	18	20	1.11111	0.111111	0.111111	0.277778	0.222222	0.333333	0.0555556
TGFBR1	9	10	1.11111	0.111111	NA	0.555556	0.111111	0.333333	NA
TMTC1	18	20	1.11111	0.388889	0.222222	0.111111	0.111111	0.0555556	0.222222
TNFRSF10D	9	10	1.11111	0.111111	0.222222	0.111111	0.333333	0.111111	0.222222
TRIM63	9	10	1.11111	NA	NA	0.222222	0.333333	0.222222	0.333333
VAT1L	9	10	1.11111	0.111111	0.333333	0.333333	0.222222	NA	0.111111
ATP8A1	37	41	1.10811	0.216216	0.189189	0.27027	0.162162	0.135135	0.135135
CACNA1B	47	52	1.10638	0.106383	0.234043	0.276596	0.170213	0.170213	0.148936
KEL	19	21	1.10526	0.315789	0.105263	0.157895	0.210526	0.157895	0.157895
NTRK2	19	21	1.10526	0.105263	0.263158	0.157895	0.157895	0.0526316	0.368421
RYR1	106	117	1.10377	0.122642	0.179245	0.301887	0.216981	0.0943396	0.188679
NOS1	29	32	1.10345	0.206897	0.103448	0.310345	0.172414	0.103448	0.206897
NPHS1	29	32	1.10345	0.206897	0.0689655	0.172414	0.137931	0.310345	0.206897
ADAMTS20	39	43	1.10256	0.230769	0.153846	0.384615	0.128205	0.0769231	0.128205
POLE	49	54	1.10204	0.204082	0.204082	0.142857	0.142857	0.183673	0.22449
ABCD2	10	11	1.1	0.3	NA	NA	0.5	0.1	0.2
ADCY1	20	22	1.1	0.1	0.1	0.2	0.3	0.05	0.35
ASIC5	10	11	1.1	0.1	0.1	0.2	0.5	0.1	0.1
BOC	20	22	1.1	0.15	0.05	0.25	0.1	0.3	0.25
CATSPER4	10	11	1.1	NA	0.1	0.3	0.4	NA	0.3
COLEC12	10	11	1.1	NA	NA	0.5	0.3	0.2	0.1
COPS4	10	11	1.1	0.1	0.3	0.1	0.1	NA	0.5
CYP2F1	10	11	1.1	0.3	0.1	0.2	0.1	0.3	0.1
DTX1	10	11	1.1	0.1	0.2	0.4	0.2	NA	0.2
ERGIC1	10	11	1.1	0.1	0.2	0.2	0.2	0.1	0.3
ETS1	10	11	1.1	0.2	0.1	0.1	NA	0.4	0.3
FSHR	10	11	1.1	NA	0.4	0.1	0.3	0.1	0.2
GABRG3	10	11	1.1	0.1	0.2	0.6	0.2	NA	NA
GHR	10	11	1.1	0.1	NA	0.2	0.2	0.2	0.4
GLRB	10	11	1.1	0.3	0.2	0.4	NA	0.2	NA
GRM7	10	11	1.1	0.1	0.2	0.1	0.3	0.1	0.3
IZUMO1	10	11	1.1	0.1	0.2	0.2	0.1	0.2	0.3
KANSL2	10	11	1.1	0.2	0.2	0.1	0.1	0.4	0.1
L2HGDH	10	11	1.1	NA	0.2	0.5	0.1	0.2	0.1
LAD1	10	11	1.1	0.2	0.2	0.2	0.1	0.2	0.2
LY9	10	11	1.1	0.6	0.1	0.3	0.1	NA	NA
MMP10	10	11	1.1	0.1	0.3	0.2	0.2	0.3	NA
MMP8	10	11	1.1	0.2	0.2	0.3	NA	0.2	0.2
NLRP12	10	11	1.1	0.3	0.2	0.2	NA	0.1	0.3
NLRP4	10	11	1.1	0.2	0.1	0.2	0.1	0.3	0.2
NMU	10	11	1.1	0.3	0.2	0.2	0.1	0.1	0.2
PTGIS	10	11	1.1	NA	0.1	0.2	0.4	0.1	0.3
PTPRZ1	30	33	1.1	0.233333	0.1	0.2	0.2	0.2	0.166667
REN	10	11	1.1	0.1	0.2	0.4	0.2	0.2	NA
RFTN1	10	11	1.1	0.1	0.4	0.1	0.3	NA	0.2
RIMS2	30	33	1.1	0.133333	0.133333	0.266667	0.166667	0.2	0.2
SEPTIN12	10	11	1.1	0.1	0.4	0.4	0.1	NA	0.1
SEPTIN14	10	11	1.1	0.1	NA	0.3	0.3	0.2	0.2
SLC22A11	10	11	1.1	0.1	0.3	0.5	0.1	NA	0.1
SLC8A2	10	11	1.1	0.2	NA	0.1	0.2	0.4	0.2
SPARC	10	11	1.1	0.3	0.4	0.1	NA	0.1	0.2
TCF4	20	22	1.1	0.25	0.2	0.2	0.2	0.1	0.15
TCP11	10	11	1.1	0.3	0.1	0.2	NA	0.1	0.4
TNFRSF10A	10	11	1.1	0.1	0.2	0.3	0.1	0.2	0.2
ZC3HC1	10	11	1.1	0.4	NA	0.4	0.2	NA	0.1
ADGRF5	21	23	1.09524	NA	0.142857	0.285714	0.190476	0.190476	0.285714
ANPEP	21	23	1.09524	0.285714	0.142857	0.285714	0.047619	0.190476	0.142857
ARPP21	21	23	1.09524	0.190476	0.238095	0.238095	0.142857	0.238095	0.047619
ATP10A	21	23	1.09524	0.238095	0.142857	0.0952381	0.190476	0.190476	0.238095
IGF1R	21	23	1.09524	0.238095	0.190476	0.190476	0.142857	0.142857	0.190476
JAKMIP1	21	23	1.09524	0.285714	0.047619	0.190476	0.238095	0.190476	0.142857
PIK3CA	21	23	1.09524	0.238095	0.0952381	0.0952381	0.238095	0.333333	0.0952381
PIWIL3	21	23	1.09524	0.190476	0.0952381	0.333333	0.142857	0.190476	0.142857
COL9A2	32	35	1.09375	0.15625	0.3125	0.15625	0.3125	0.125	0.03125
TRPM2	32	35	1.09375	0.125	0.0625	0.3125	0.1875	0.125	0.28125
BOLL	11	12	1.09091	0.0909091	0.363636	0.454545	0.0909091	0.0909091	NA
CHI3L2	11	12	1.09091	0.181818	0.0909091	0.181818	0.272727	0.272727	0.0909091
COL6A3	44	48	1.09091	0.0681818	0.204545	0.181818	0.159091	0.318182	0.159091
DACH1	11	12	1.09091	NA	0.181818	0.363636	0.0909091	0.181818	0.272727
DAO	11	12	1.09091	0.181818	0.363636	0.272727	0.0909091	NA	0.181818
DGKI	33	36	1.09091	0.0909091	0.151515	0.30303	0.151515	0.242424	0.151515
EMSY	22	24	1.09091	0.0909091	0.0909091	0.318182	0.227273	0.272727	0.0909091
GALNT18	11	12	1.09091	0.181818	0.0909091	0.0909091	0.272727	0.272727	0.181818
GRM6	11	12	1.09091	0.181818	0.272727	0.0909091	0.272727	0.0909091	0.181818
HNRNPA2B1	11	12	1.09091	0.181818	0.181818	0.272727	0.181818	0.272727	NA
IGSF3	11	12	1.09091	0.0909091	0.0909091	0.181818	0.272727	0.272727	0.181818
IL18R1	11	12	1.09091	0.181818	0.363636	0.0909091	NA	0.0909091	0.363636
INSRR	22	24	1.09091	0.227273	0.227273	0.181818	0.136364	0.136364	0.181818
IRAG2	22	24	1.09091	0.181818	0.181818	0.0909091	0.227273	0.227273	0.181818
PRKAR2B	11	12	1.09091	NA	0.272727	0.272727	0.181818	0.272727	0.0909091
RELA	11	12	1.09091	0.181818	0.181818	0.181818	0.0909091	0.272727	0.181818
SCEL	33	36	1.09091	0.0909091	0.242424	0.393939	0.151515	0.0606061	0.151515
SLC22A1	11	12	1.09091	NA	0.0909091	0.272727	0.272727	0.181818	0.272727
SLC25A14	11	12	1.09091	0.181818	0.181818	0.272727	NA	NA	0.454545
SPATA16	11	12	1.09091	0.181818	NA	0.181818	0.272727	0.363636	0.0909091
SPOCK1	11	12	1.09091	0.0909091	0.181818	0.181818	0.0909091	0.272727	0.272727
THBS1	22	24	1.09091	0.136364	0.272727	0.227273	0.0909091	0.181818	0.181818
TNIP3	11	12	1.09091	0.181818	0.181818	0.363636	0.0909091	0.181818	0.0909091
UMOD	11	12	1.09091	0.272727	0.181818	0.181818	0.181818	0.0909091	0.181818
UPF3B	11	12	1.09091	0.181818	0.0909091	0.272727	0.181818	0.181818	0.181818
WDR31	11	12	1.09091	0.363636	NA	0.545455	0.0909091	0.0909091	NA
NOTCH2	34	37	1.08824	0.264706	0.147059	0.323529	0.235294	0.0294118	0.0882353
ASTN2	23	25	1.08696	0.0869565	0.173913	0.304348	0.304348	0.130435	0.0869565
BUB1B	23	25	1.08696	0.0434783	0.26087	0.347826	0.130435	0.217391	0.0869565
KDM2B	23	25	1.08696	0.0869565	0.26087	0.304348	0.217391	0.130435	0.0869565
PARD3B	23	25	1.08696	0.0434783	0.0869565	0.217391	0.391304	0.0869565	0.26087
MYO3A	35	38	1.08571	0.142857	0.142857	0.228571	0.171429	0.142857	0.257143
ADA	12	13	1.08333	0.25	0.0833333	0.25	0.333333	NA	0.166667
AP1M1	12	13	1.08333	NA	0.333333	0.166667	0.0833333	0.166667	0.333333
ARHGAP36	12	13	1.08333	0.5	NA	0.25	0.0833333	0.0833333	0.166667
ASB15	12	13	1.08333	NA	0.166667	0.416667	NA	0.25	0.25
ASIC1	12	13	1.08333	0.0833333	NA	0.333333	0.333333	0.0833333	0.25
ATE1	12	13	1.08333	0.0833333	NA	0.583333	0.166667	0.0833333	0.166667
C8B	12	13	1.08333	0.0833333	0.166667	0.333333	0.333333	0.0833333	0.0833333
COL14A1	48	52	1.08333	0.25	0.166667	0.229167	0.125	0.145833	0.166667
CTCF	12	13	1.08333	0.25	0.333333	0.25	0.0833333	NA	0.166667
CYP4A11	12	13	1.08333	0.166667	0.0833333	0.166667	0.166667	0.416667	0.0833333
DACH2	12	13	1.08333	0.166667	NA	0.666667	0.166667	NA	0.0833333
GLI1	12	13	1.08333	0.333333	0.25	0.25	0.25	NA	NA
GTDC1	12	13	1.08333	0.0833333	0.0833333	0.166667	0.25	0.25	0.25
IL1R1	12	13	1.08333	0.25	0.166667	0.25	0.166667	0.166667	0.0833333
LRRC43	12	13	1.08333	0.166667	0.0833333	0.5	0.0833333	NA	0.25
NPAS3	12	13	1.08333	0.166667	0.0833333	0.416667	0.25	NA	0.166667
ODAM	12	13	1.08333	0.25	0.166667	0.333333	NA	0.166667	0.166667
RAVER2	12	13	1.08333	0.166667	0.0833333	NA	0.25	0.416667	0.166667
SLC13A5	12	13	1.08333	0.166667	0.25	0.416667	0.0833333	NA	0.166667
SLC17A7	12	13	1.08333	0.25	0.0833333	0.333333	0.25	0.0833333	0.0833333
SLC2A9	12	13	1.08333	NA	NA	0.166667	0.0833333	0.416667	0.416667
SLC6A19	12	13	1.08333	0.0833333	0.0833333	0.166667	0.25	0.166667	0.333333
SMOC1	12	13	1.08333	0.166667	NA	0.416667	0.166667	0.25	0.0833333
SPNS1	12	13	1.08333	0.0833333	0.0833333	0.25	NA	0.333333	0.333333
SPTLC3	12	13	1.08333	0.0833333	0.166667	0.25	0.25	0.0833333	0.25
TRPC7	12	13	1.08333	0.0833333	0.166667	0.25	0.166667	0.0833333	0.333333
AFF3	25	27	1.08	0.2	0.16	0.32	0.2	0.12	0.08
ANO2	25	27	1.08	0.2	0.16	0.32	0.2	0.08	0.12
RASA1	25	27	1.08	0.2	0.08	0.36	0.16	0.2	0.08
ACSM4	13	14	1.07692	0.230769	0.307692	0.230769	0.153846	0.0769231	0.0769231
AXDND1	26	28	1.07692	0.115385	0.115385	0.307692	0.192308	0.153846	0.192308
BRD2	13	14	1.07692	0.0769231	0.153846	0.230769	0.0769231	0.307692	0.230769
CDK10	13	14	1.07692	0.0769231	0.230769	0.307692	NA	0.153846	0.307692
CELF4	13	14	1.07692	0.153846	0.230769	0.307692	0.0769231	0.153846	0.153846
COBL	13	14	1.07692	0.0769231	0.230769	0.230769	0.230769	0.153846	0.153846
COL4A1	52	56	1.07692	0.192308	0.0769231	0.326923	0.25	0.115385	0.115385
CPVL	13	14	1.07692	NA	0.153846	0.307692	0.307692	0.0769231	0.230769
DDX5	13	14	1.07692	0.307692	0.307692	0.0769231	0.230769	0.0769231	0.0769231
DUS3L	13	14	1.07692	0.153846	0.307692	0.307692	0.0769231	NA	0.230769
FBN2	65	70	1.07692	0.123077	0.230769	0.384615	0.107692	0.138462	0.0923077
GALNT13	13	14	1.07692	0.0769231	0.384615	0.307692	0.230769	NA	0.0769231
GTF2H3	13	14	1.07692	0.153846	0.153846	0.153846	0.230769	0.153846	0.230769
IQUB	13	14	1.07692	0.0769231	0.153846	0.384615	0.230769	0.153846	0.0769231
MPP2	13	14	1.07692	0.0769231	0.0769231	0.153846	0.230769	0.384615	0.153846
MSL3	13	14	1.07692	0.307692	0.0769231	0.384615	0.0769231	0.153846	0.0769231
NOX1	13	14	1.07692	0.230769	0.230769	0.153846	0.230769	NA	0.230769
PNLIPRP1	13	14	1.07692	0.153846	0.153846	0.230769	0.307692	0.0769231	0.153846
SLC12A5	26	28	1.07692	0.153846	0.0769231	0.115385	0.307692	0.307692	0.115385
SUN5	13	14	1.07692	0.153846	0.307692	0.153846	0.307692	0.0769231	0.0769231
TAF7L	13	14	1.07692	0.153846	0.307692	0.384615	0.0769231	NA	0.153846
TECR	13	14	1.07692	0.153846	0.153846	0.230769	0.153846	0.230769	0.153846
TENT4A	13	14	1.07692	0.230769	0.0769231	0.307692	0.307692	NA	0.153846
TGM7	13	14	1.07692	0.0769231	0.307692	0.307692	0.0769231	0.153846	0.153846
COL2A1	54	58	1.07407	0.0740741	0.277778	0.259259	0.259259	0.166667	0.037037
KMT2D	55	59	1.07273	0.0909091	0.272727	0.381818	0.109091	0.0727273	0.145455
ACTL6B	14	15	1.07143	0.142857	0.0714286	0.285714	0.214286	0.214286	0.142857
AIRE	14	15	1.07143	NA	0.214286	0.285714	NA	0.285714	0.285714
AKAP6	14	15	1.07143	0.142857	0.285714	0.285714	0.0714286	0.214286	0.0714286
CRMP1	14	15	1.07143	0.0714286	0.142857	0.214286	0.142857	0.285714	0.214286
DGKK	28	30	1.07143	0.142857	0.178571	0.285714	0.178571	0.142857	0.142857
DLG2	28	30	1.07143	0.107143	0.142857	0.25	0.285714	0.25	0.0357143
DYSF	56	60	1.07143	0.232143	0.160714	0.232143	0.0535714	0.232143	0.160714
GRB14	14	15	1.07143	0.0714286	0.357143	0.285714	0.214286	0.0714286	0.0714286
ITGB8	14	15	1.07143	0.285714	0.142857	0.0714286	0.285714	0.214286	0.0714286
KCNQ4	14	15	1.07143	0.0714286	0.285714	0.285714	0.357143	0.0714286	NA
MAP3K13	14	15	1.07143	0.214286	0.142857	0.285714	0.285714	NA	0.142857
MCPH1	14	15	1.07143	0.0714286	0.214286	0.285714	0.285714	0.142857	0.0714286
MEP1A	14	15	1.07143	NA	0.0714286	0.5	0.285714	0.0714286	0.142857
NUF2	14	15	1.07143	0.214286	0.214286	0.285714	0.0714286	0.0714286	0.214286
PRPF4	14	15	1.07143	0.285714	0.285714	0.214286	NA	0.214286	0.0714286
PTBP2	14	15	1.07143	0.214286	0.214286	0.285714	NA	0.357143	NA
PTPRR	14	15	1.07143	0.142857	0.0714286	0.571429	0.0714286	NA	0.214286
SFXN4	14	15	1.07143	0.0714286	0.428571	0.214286	0.142857	0.142857	0.0714286
COL7A1	119	127	1.06723	0.159664	0.210084	0.210084	0.12605	0.226891	0.134454
ABCC11	30	32	1.06667	0.3	0.133333	0.233333	0.2	0.133333	0.0666667
ABCG1	15	16	1.06667	0.0666667	0.133333	0.266667	0.266667	0.0666667	0.266667
AFP	15	16	1.06667	0.266667	0.0666667	0.2	0.2	0.2	0.133333
AKT1	15	16	1.06667	0.2	0.2	0.0666667	0.266667	0.133333	0.2
BCOR	15	16	1.06667	0.2	0.0666667	0.266667	0.2	0.266667	0.0666667
BMPER	15	16	1.06667	0.133333	0.133333	0.266667	0.266667	0.2	0.0666667
CRISPLD1	15	16	1.06667	NA	0.266667	0.266667	0.0666667	0.133333	0.333333
GLI3	15	16	1.06667	0.0666667	0.133333	0.266667	0.2	0.2	0.2
PTBP1	15	16	1.06667	0.0666667	0.266667	0.333333	0.0666667	0.2	0.133333
RPS6KB2	15	16	1.06667	0.133333	0.0666667	0.2	0.133333	0.2	0.333333
ACSL4	16	17	1.0625	NA	0.375	0.25	NA	0.25	0.1875
ACSS3	16	17	1.0625	0.1875	0.1875	0.1875	0.125	0.25	0.125
ADGRE3	16	17	1.0625	0.0625	0.125	0.5	0.25	NA	0.125
CPNE4	16	17	1.0625	0.125	0.1875	0.1875	0.25	0.125	0.1875
FGGY	16	17	1.0625	0.125	NA	0.3125	0.375	0.0625	0.1875
GALNT2	16	17	1.0625	NA	0.125	0.3125	0.1875	0.25	0.1875
MSH2	16	17	1.0625	0.25	0.1875	0.3125	0.1875	0.0625	0.0625
MUTYH	16	17	1.0625	0.0625	0.125	0.25	0.0625	0.125	0.4375
NBN	16	17	1.0625	0.0625	0.1875	0.25	0.4375	0.0625	0.0625
PLK4	16	17	1.0625	0.25	0.125	0.1875	0.0625	0.125	0.3125
SLC9A5	16	17	1.0625	0.125	0.1875	0.375	NA	0.25	0.125
SLC9A8	16	17	1.0625	0.25	0.1875	0.125	0.0625	0.25	0.1875
TBL1XR1	16	17	1.0625	0.1875	0.1875	0.25	0.1875	0.1875	0.0625
TNNT3	16	17	1.0625	0.1875	0.125	0.25	0.125	0.125	0.25
MUC16_1	113	120	1.06195	0.132743	0.159292	0.265487	0.176991	0.115044	0.212389
DYNC1I1	17	18	1.05882	0.176471	0.294118	0.352941	0.117647	NA	0.117647
EPHA8	17	18	1.05882	0.0588235	0.294118	0.470588	0.117647	0.0588235	0.0588235
FRMPD4	17	18	1.05882	0.235294	0.176471	0.176471	0.235294	0.117647	0.117647
HEG1	17	18	1.05882	0.0588235	0.176471	0.294118	0.117647	0.294118	0.117647
MAP7D2	17	18	1.05882	0.235294	0.117647	0.294118	0.176471	0.117647	0.117647
MECOM	17	18	1.05882	0.0588235	0.0588235	0.411765	0.235294	0.176471	0.117647
MTMR11	17	18	1.05882	0.0588235	0.235294	0.176471	0.176471	0.176471	0.235294
SELP	17	18	1.05882	0.0588235	0.117647	0.411765	0.294118	0.0588235	0.117647
SLC24A3	17	18	1.05882	0.117647	0.117647	0.235294	0.294118	0.176471	0.117647
SLC5A11	17	18	1.05882	0.294118	0.117647	0.235294	0.117647	0.117647	0.176471
TLE6	17	18	1.05882	0.294118	0.117647	0.294118	0.0588235	0.0588235	0.235294
CDH23	70	74	1.05714	0.171429	0.171429	0.257143	0.242857	0.0857143	0.128571
BBX	18	19	1.05556	0.222222	NA	0.277778	0.277778	0.0555556	0.222222
C7	18	19	1.05556	0.111111	0.111111	0.222222	0.222222	0.166667	0.222222
CTNNA3	18	19	1.05556	0.166667	0.166667	0.333333	0.166667	NA	0.222222
FIP1L1	18	19	1.05556	0.0555556	0.166667	0.222222	0.222222	0.166667	0.222222
RXFP2	18	19	1.05556	0.166667	0.111111	0.111111	0.222222	0.166667	0.277778
SLC28A3	18	19	1.05556	0.0555556	0.166667	0.277778	0.0555556	0.333333	0.166667
SYTL3	18	19	1.05556	0.166667	0.166667	0.277778	0.222222	0.111111	0.111111
UBA3	18	19	1.05556	0.0555556	0.166667	0.277778	0.0555556	0.388889	0.111111
ARMC3	19	20	1.05263	0.157895	0.105263	0.157895	0.263158	0.157895	0.210526
BRSK1	19	20	1.05263	0.157895	0.421053	0.210526	0.105263	0.105263	0.0526316
EPHX2	19	20	1.05263	0.210526	0.157895	0.105263	0.157895	0.263158	0.157895
NPC1L1	19	20	1.05263	0.0526316	0.210526	0.105263	0.210526	0.210526	0.263158
RRM1	19	20	1.05263	0.105263	0.105263	0.105263	0.157895	0.263158	0.315789
COP1	20	21	1.05	0.05	0.2	0.25	0.2	0.15	0.2
CPNE8	20	21	1.05	0.2	0.2	0.25	0.2	NA	0.2
KSR2	20	21	1.05	0.15	0.25	0.1	0.2	0.25	0.1
PDE11A	20	21	1.05	0.15	0.15	0.25	0.3	0.15	0.05
PLCB4	40	42	1.05	0.1	0.1	0.25	0.2	0.125	0.275
PPP1R9A	20	21	1.05	0.15	0.15	0.2	0.05	0.2	0.3
REPS1	20	21	1.05	0.15	0.25	0.3	0.15	0.15	0.05
TMC2	20	21	1.05	0.15	0.1	0.3	0.2	0.05	0.25
UNC45B	20	21	1.05	0.1	0.2	0.25	0.25	0.1	0.15
C3	41	43	1.04878	0.146341	0.146341	0.146341	0.121951	0.195122	0.292683
ADAM2	21	22	1.04762	0.238095	0.142857	0.190476	0.142857	0.238095	0.0952381
PMFBP1	21	22	1.04762	0.333333	0.047619	0.142857	0.0952381	0.0952381	0.333333
COL12A1	66	69	1.04545	0.166667	0.0909091	0.287879	0.19697	0.181818	0.121212
MROH9	22	23	1.04545	0.136364	0.227273	0.318182	0.181818	0.0909091	0.0909091
PDE8B	22	23	1.04545	0.0909091	0.136364	0.318182	0.181818	0.136364	0.181818
PFKP	22	23	1.04545	0.181818	0.181818	0.181818	0.0909091	0.272727	0.136364
PHEX	22	23	1.04545	0.227273	0.136364	0.181818	0.181818	0.0909091	0.227273
THBS4	22	23	1.04545	0.136364	0.181818	0.181818	0.318182	0.0909091	0.136364
ZBBX	22	23	1.04545	0.0454545	0.0454545	0.363636	0.0909091	0.272727	0.227273
ADAM12	23	24	1.04348	0.130435	0.217391	0.26087	0.26087	0.0434783	0.130435
ADAM28	23	24	1.04348	0.217391	0.130435	0.130435	0.26087	0.217391	0.0869565
CCDC178	23	24	1.04348	0.130435	0.0869565	0.347826	0.130435	0.173913	0.173913
CPED1	23	24	1.04348	0.130435	0.130435	0.304348	0.0869565	0.26087	0.130435
DPYD	23	24	1.04348	0.0869565	0.0434783	0.304348	0.304348	0.130435	0.173913
LAMB3	23	24	1.04348	0.26087	0.0434783	0.347826	0.0434783	0.130435	0.217391
PARP1	23	24	1.04348	0.26087	0.217391	0.0869565	0.173913	0.173913	0.130435
SULF1	23	24	1.04348	0.26087	0.0869565	0.173913	0.217391	0.0869565	0.217391
UMODL1	23	24	1.04348	0.130435	0.26087	0.130435	0.217391	0.0434783	0.26087
HSD17B4	24	25	1.04167	0.166667	0.0833333	0.25	0.166667	0.208333	0.166667
SLC44A5	24	25	1.04167	0.208333	0.0416667	0.333333	0.0416667	0.0833333	0.333333
ACE	25	26	1.04	0.16	0.16	0.32	0.12	0.12	0.16
ADAMTS6	25	26	1.04	0.24	0.12	0.28	0.16	0.16	0.08
CNTN4	25	26	1.04	0.2	0.12	0.2	0.12	0.12	0.28
GPLD1	25	26	1.04	NA	0.4	0.24	0.2	0.04	0.16
ADAMTS10	26	27	1.03846	0.153846	0.115385	0.423077	0.230769	0.0384615	0.0769231
DPP4	26	27	1.03846	0.0384615	0.153846	0.153846	0.230769	0.153846	0.307692
FAP	26	27	1.03846	0.0384615	0.192308	0.230769	0.115385	0.0769231	0.384615
SCN7A	26	27	1.03846	0.153846	0.230769	0.115385	0.192308	0.192308	0.153846
SLC4A4	26	27	1.03846	0.153846	0.153846	0.192308	0.153846	0.192308	0.192308
CFTR	27	28	1.03704	0.148148	0.0740741	0.222222	0.296296	0.185185	0.111111
HDAC4	27	28	1.03704	0.222222	0.111111	0.148148	0.111111	0.148148	0.296296
ASPM	28	29	1.03571	0.0357143	0.142857	0.357143	0.178571	0.142857	0.178571
ATP8B4	28	29	1.03571	0.178571	0.107143	0.214286	0.214286	0.107143	0.214286
NEBL	28	29	1.03571	0.142857	0.142857	0.178571	0.142857	0.142857	0.285714
ITGA8	30	31	1.03333	0.1	0.233333	0.366667	0.0666667	0.1	0.166667
NCKAP1L	31	32	1.03226	0.16129	0.129032	0.322581	0.193548	0.16129	0.0645161
PHKA1	32	33	1.03125	0.25	0.0625	0.3125	0.125	0.09375	0.1875
LAMA2	65	67	1.03077	0.184615	0.138462	0.307692	0.261538	0.0615385	0.0769231
NOTCH3	33	34	1.0303	0.151515	0.212121	0.151515	0.30303	0.0606061	0.151515
PPFIA2	33	34	1.0303	0.212121	0.0909091	0.363636	0.151515	0.181818	0.030303
TNIK	33	34	1.0303	0.151515	0.242424	0.181818	0.151515	0.0909091	0.212121
MYH15	41	42	1.02439	0.219512	0.0731707	0.219512	0.195122	0.097561	0.219512
FANCA	43	44	1.02326	0.186047	0.209302	0.186047	0.0930233	0.209302	0.139535
ANK2	46	47	1.02174	0.130435	0.152174	0.217391	0.152174	0.108696	0.26087
TG	48	49	1.02083	0.166667	0.125	0.145833	0.25	0.125	0.208333
ABCA12	53	54	1.01887	0.188679	0.113208	0.339623	0.169811	0.132075	0.0754717
NBEA	59	60	1.01695	0.101695	0.118644	0.237288	0.20339	0.135593	0.220339
LAMA1	63	64	1.01587	0.142857	0.047619	0.301587	0.174603	0.174603	0.174603
HMCN1	107	108	1.00935	0.102804	0.130841	0.242991	0.205607	0.11215	0.214953
TTN	363	364	1.00275	0.107438	0.123967	0.292011	0.112948	0.126722	0.239669
ABCA13	62	62	1	0.225806	0.193548	0.177419	0.177419	0.0967742	0.129032
ABCC9	40	40	1	0.1	0.125	0.275	0.1	0.075	0.325
ABHD5	7	7	1	NA	0.142857	0.142857	0.142857	0.142857	0.428571
ABI3	8	8	1	NA	0.125	0.25	0.25	0.125	0.25
ABR	23	23	1	0.217391	0.173913	0.391304	NA	0.173913	0.0434783
ABRA	2	2	1	NA	NA	0.5	0.5	NA	NA
ABT1	3	3	1	NA	NA	0.666667	NA	0.333333	NA
ABTB3	17	17	1	NA	0.176471	0.235294	0.294118	0.117647	0.176471
ACAD8	11	11	1	NA	NA	0.363636	0.272727	0.0909091	0.272727
ACRV1	4	4	1	NA	NA	0.5	0.25	NA	0.25
ACTA1	7	7	1	0.142857	0.142857	0.571429	NA	0.142857	NA
ACTB	6	6	1	0.166667	0.166667	0.5	NA	NA	0.166667
ACVR1B	9	9	1	0.111111	0.111111	0.222222	0.111111	0.222222	0.222222
ADAM22	32	32	1	0.125	0.1875	0.21875	0.1875	0.1875	0.09375
ADAM7	22	22	1	0.0909091	NA	0.363636	0.136364	0.181818	0.227273
ADAT2	6	6	1	NA	0.5	NA	0.166667	0.333333	NA
ADCYAP1R1	16	16	1	0.0625	0.1875	0.1875	0.1875	0.1875	0.1875
ADGRA1	7	7	1	NA	0.285714	NA	0.285714	0.285714	0.142857
ADGRG5	12	12	1	0.25	0.25	0.166667	0.166667	0.0833333	0.0833333
ADH1C	9	9	1	0.111111	0.333333	0.222222	NA	0.222222	0.111111
ADH7	9	9	1	0.111111	0.111111	0.444444	NA	0.333333	NA
ADIPOQ	3	3	1	NA	NA	NA	0.333333	0.333333	0.333333
ADRM1	10	10	1	0.1	0.1	0.4	0.1	NA	0.3
AEN	4	4	1	0.25	0.25	NA	NA	0.25	0.25
AFM	15	15	1	0.133333	0.266667	0.133333	0.2	0.2	0.0666667
AGR3	8	8	1	NA	0.25	0.25	0.375	NA	0.125
AICDA	5	5	1	0.2	NA	NA	NA	0.2	0.6
AKR1B10	10	10	1	0.1	NA	0.3	0.3	NA	0.3
ALDH1L2	23	23	1	0.173913	0.217391	0.173913	0.173913	0.130435	0.130435
ALDOC	9	9	1	0.222222	NA	0.111111	0.222222	0.333333	0.111111
ALKBH4	3	3	1	NA	0.333333	0.333333	0.333333	NA	NA
ANKEF1	11	11	1	0.181818	0.0909091	0.272727	NA	0.181818	0.272727
ANKFN1	21	21	1	0.142857	0.142857	0.47619	0.190476	0.047619	NA
ANKRD60	4	4	1	0.25	NA	0.5	0.25	NA	NA
ANTXR1	18	18	1	NA	0.444444	0.222222	0.111111	0.166667	0.0555556
AP4S1	6	6	1	0.333333	NA	0.333333	NA	0.333333	NA
APCDD1	5	5	1	NA	0.4	0.4	NA	NA	0.2
APMAP	9	9	1	0.111111	NA	0.444444	0.222222	0.111111	0.111111
APOBEC3F	7	7	1	0.285714	NA	0.571429	NA	NA	0.142857
APOBR	4	4	1	0.25	0.25	0.25	NA	0.25	NA
APOL4	4	4	1	NA	NA	0.75	NA	NA	0.25
AQP2	4	4	1	NA	NA	0.5	NA	0.5	NA
ARF5	6	6	1	NA	0.5	0.166667	0.166667	NA	0.166667
ARFRP1	8	8	1	NA	0.125	0.375	NA	0.25	0.25
ARMC5	6	6	1	0.166667	NA	0.333333	0.333333	NA	0.166667
ASXL1	13	13	1	0.153846	0.153846	0.307692	0.0769231	0.307692	NA
ASXL3	12	12	1	0.166667	NA	0.416667	0.0833333	0.166667	0.166667
ASZ1	13	13	1	NA	0.0769231	0.461538	0.0769231	0.0769231	0.307692
ATP1B4	8	8	1	0.25	0.25	NA	0.125	0.25	0.125
ATP2A1	23	23	1	0.0869565	0.217391	0.26087	0.0869565	0.173913	0.173913
ATP6V0B	8	8	1	0.125	0.25	0.25	0.25	0.125	NA
ATP6V0D2	8	8	1	NA	0.25	0.375	0.25	NA	0.125
AURKC	7	7	1	0.285714	0.142857	0.285714	NA	NA	0.285714
AVPR2	4	4	1	NA	0.25	0.25	0.25	NA	0.25
AWAT1	7	7	1	NA	0.285714	0.428571	0.142857	0.142857	NA
B3GAT3	5	5	1	0.2	0.2	0.6	NA	NA	NA
B4GALNT2	11	11	1	0.545455	0.0909091	0.272727	NA	0.0909091	NA
BAG2	3	3	1	NA	0.333333	0.333333	0.333333	NA	NA
BANK1	17	17	1	0.176471	0.117647	0.235294	0.352941	0.117647	NA
BCAT1	11	11	1	0.181818	0.181818	0.272727	0.181818	0.181818	NA
BDKRB2	3	3	1	0.333333	NA	NA	0.333333	0.333333	NA
BIRC5	4	4	1	0.25	0.5	NA	NA	0.25	NA
BMP3	3	3	1	0.666667	0.333333	NA	NA	NA	NA
BNC1	5	5	1	0.2	0.2	0.4	NA	NA	0.2
BNIP1	6	6	1	0.166667	NA	0.5	0.166667	0.166667	NA
BORA	12	12	1	0.166667	0.166667	0.333333	0.0833333	NA	0.25
BPI	15	15	1	0.133333	0.266667	0.4	0.133333	0.0666667	NA
BRI3BP	3	3	1	0.333333	0.333333	0.333333	NA	NA	NA
BRICD5	6	6	1	0.166667	NA	0.5	NA	NA	0.333333
BRINP2	8	8	1	0.125	NA	0.125	0.25	0.25	0.25
BSX	3	3	1	0.333333	NA	NA	NA	0.333333	0.333333
BTNL8	8	8	1	0.25	0.25	0.125	NA	0.25	0.125
C10orf53	3	3	1	NA	NA	0.333333	0.333333	NA	0.333333
C11orf42	3	3	1	0.333333	NA	0.333333	0.333333	NA	NA
C12orf54	9	9	1	0.222222	0.222222	0.222222	0.222222	NA	0.111111
C16orf78	5	5	1	0.4	0.2	0.2	NA	0.2	NA
C1QTNF1	4	4	1	NA	NA	0.25	0.25	0.25	0.25
C1QTNF9	4	4	1	0.25	0.25	0.25	NA	NA	0.25
C1orf116	4	4	1	NA	0.25	0.25	NA	0.25	0.25
C22orf15	6	6	1	0.166667	NA	NA	NA	0.5	0.333333
C6orf118	9	9	1	0.222222	0.111111	0.222222	0.333333	0.111111	NA
C6orf15	2	2	1	NA	NA	0.5	NA	NA	0.5
C8orf58	7	7	1	0.142857	NA	0.285714	NA	0.142857	0.428571
C9orf40	2	2	1	NA	0.5	NA	0.5	NA	NA
C9orf85	4	4	1	0.25	0.25	0.5	NA	NA	NA
CABP4	6	6	1	0.166667	NA	0.5	NA	0.166667	0.166667
CACNB4	14	14	1	NA	0.0714286	0.428571	0.0714286	0.142857	0.285714
CACNG6	4	4	1	0.25	NA	0.75	NA	NA	NA
CALB1	11	11	1	0.0909091	0.0909091	0.272727	0.272727	0.181818	0.0909091
CALB2	11	11	1	NA	0.0909091	0.363636	0.454545	NA	0.0909091
CALHM1	2	2	1	NA	NA	NA	NA	0.5	0.5
CAMK2N2	2	2	1	0.5	NA	NA	0.5	NA	NA
CAMKMT	11	11	1	0.0909091	0.0909091	0.181818	0.272727	0.181818	0.181818
CAMLG	4	4	1	0.25	NA	NA	0.25	0.5	NA
CAPNS1	11	11	1	0.181818	0.0909091	0.181818	0.0909091	0.272727	0.181818
CAPSL	5	5	1	NA	0.2	0.4	0.2	0.2	NA
CASP14	7	7	1	0.428571	NA	0.142857	0.285714	NA	0.142857
CATSPER3	8	8	1	0.375	0.125	0.25	NA	0.125	0.125
CAV1	3	3	1	0.333333	NA	0.333333	NA	0.333333	NA
CBFA2T3	12	12	1	0.166667	NA	0.25	0.25	0.0833333	0.25
CBX6	5	5	1	0.2	NA	0.2	NA	0.6	NA
CCDC115	5	5	1	0.6	NA	NA	0.2	0.2	NA
CCDC167	4	4	1	NA	NA	0.25	NA	NA	0.75
CCDC170	11	11	1	0.272727	0.181818	0.0909091	0.363636	NA	0.0909091
CCDC3	3	3	1	0.333333	NA	NA	0.333333	NA	0.333333
CCDC73	18	18	1	0.111111	0.0555556	0.277778	0.222222	0.166667	0.166667
CCL13	3	3	1	0.333333	NA	0.333333	0.333333	NA	NA
CCL24	3	3	1	0.666667	NA	0.333333	NA	NA	NA
CCR7	3	3	1	0.333333	NA	0.666667	NA	NA	NA
CD180	3	3	1	0.333333	0.333333	NA	NA	NA	0.333333
CD207	6	6	1	0.333333	0.166667	NA	NA	0.166667	0.333333
CD209	7	7	1	0.571429	NA	0.285714	NA	NA	0.142857
CD300LD	4	4	1	0.5	NA	0.5	NA	NA	NA
CD37	8	8	1	0.125	0.125	0.25	0.125	0.375	NA
CD3G	7	7	1	0.285714	NA	0.142857	0.285714	0.142857	0.142857
CD74	9	9	1	0.222222	0.111111	0.333333	0.222222	NA	0.111111
CD8A	6	6	1	NA	0.166667	0.166667	0.166667	0.5	NA
CD96	14	14	1	0.214286	0.0714286	0.428571	0.214286	NA	0.0714286
CDH19	12	12	1	0.25	0.0833333	0.25	0.25	0.0833333	0.0833333
CDH20	12	12	1	0.0833333	0.0833333	0.166667	0.166667	0.0833333	0.416667
CDH26	18	18	1	0.166667	0.111111	0.222222	0.166667	0.222222	0.111111
CDHR1	17	17	1	0.176471	0.117647	0.117647	0.117647	0.294118	0.176471
CDK12	14	14	1	NA	0.214286	0.142857	0.0714286	0.285714	0.285714
CDK9	7	7	1	0.285714	0.428571	0.142857	NA	NA	0.142857
CDKN1A	3	3	1	NA	NA	0.666667	0.333333	NA	NA
CDS1	13	13	1	0.153846	0.153846	0.153846	0.153846	0.0769231	0.307692
CEACAM3	7	7	1	NA	0.285714	0.285714	0.285714	NA	0.142857
CEACAM4	7	7	1	0.142857	0.285714	0.142857	0.285714	NA	0.142857
CEACAM7	5	5	1	NA	0.4	0.2	0.2	0.2	NA
CELA3A	8	8	1	0.375	NA	0.125	0.375	0.125	NA
CENPW	3	3	1	0.333333	0.333333	NA	NA	NA	0.333333
CFAP210	9	9	1	0.222222	0.111111	NA	0.111111	0.222222	0.333333
CFAP52	14	14	1	0.0714286	0.0714286	0.357143	0.142857	0.142857	0.214286
CFAP61	27	27	1	0.185185	0.0740741	0.333333	0.111111	0.185185	0.111111
CFAP77	6	6	1	NA	0.166667	0.333333	0.5	NA	NA
CFHR2	5	5	1	0.2	0.2	0.2	NA	0.2	0.2
CFHR5	10	10	1	0.1	NA	0.3	0.5	NA	0.1
CGA	4	4	1	NA	0.25	0.5	NA	0.25	NA
CHAC2	3	3	1	NA	0.333333	0.333333	NA	0.333333	NA
CHAF1A	15	15	1	0.133333	0.2	0.133333	0.266667	0.0666667	0.2
CHCHD5	4	4	1	0.25	NA	NA	0.5	NA	0.25
CHEK2	15	15	1	0.266667	0.133333	0.333333	0.0666667	0.133333	0.0666667
CHKB	11	11	1	0.181818	0.0909091	0.181818	0.0909091	0.0909091	0.363636
CHMP4B	5	5	1	0.2	NA	0.2	0.2	0.2	0.2
CHODL	6	6	1	NA	NA	0.5	0.5	NA	NA
CHRND	12	12	1	0.0833333	0.0833333	0.0833333	0.166667	0.0833333	0.5
CIAO2B	5	5	1	NA	NA	0.2	0.4	0.4	NA
CIDEA	5	5	1	0.2	0.2	0.4	NA	0.2	NA
CLEC12B	6	6	1	0.333333	NA	0.5	0.166667	NA	NA
CLEC2L	5	5	1	NA	NA	0.4	0.2	0.4	NA
CLEC3A	3	3	1	NA	NA	0.666667	NA	0.333333	NA
CLEC9A	9	9	1	0.222222	0.111111	0.111111	0.222222	0.222222	0.111111
CLPS	3	3	1	NA	NA	NA	0.333333	0.333333	0.333333
CLRN1	3	3	1	0.333333	NA	NA	0.333333	NA	0.333333
CLVS2	6	6	1	0.333333	NA	0.166667	0.333333	0.166667	NA
CLXN	6	6	1	NA	NA	0.333333	0.166667	0.166667	0.333333
CMA1	5	5	1	NA	NA	0.2	0.2	NA	0.6
CMTM7	5	5	1	0.2	NA	0.6	NA	NA	0.2
CNGA3	8	8	1	0.125	0.25	0.125	0.375	0.125	NA
CNIH4	5	5	1	NA	0.4	0.6	NA	NA	NA
CNKSR2	22	22	1	0.136364	0.136364	0.227273	0.136364	0.136364	0.227273
CNP	4	4	1	NA	NA	NA	0.25	0.75	NA
CNRIP1	3	3	1	NA	0.333333	0.333333	0.333333	NA	NA
CNTN3	23	23	1	0.130435	0.173913	0.217391	0.0869565	0.130435	0.26087
COQ7	6	6	1	0.166667	0.166667	0.333333	0.166667	0.166667	NA
COQ9	9	9	1	0.222222	0.222222	0.111111	0.111111	NA	0.333333
COX10	7	7	1	0.142857	NA	NA	0.142857	0.428571	0.285714
COX4I2	5	5	1	0.2	0.2	0.4	NA	0.2	NA
COX7B	3	3	1	0.333333	0.333333	0.333333	NA	NA	NA
COX8C	2	2	1	0.5	NA	NA	0.5	NA	NA
CPA1	10	10	1	0.3	NA	0.2	0.1	0.1	0.3
CPA4	11	11	1	NA	0.181818	0.363636	0.272727	0.0909091	0.0909091
CPEB4	10	10	1	0.2	0.2	0.3	0.1	0.1	0.1
CPNE9	21	21	1	0.142857	0.142857	0.190476	0.238095	0.0952381	0.190476
CRABP1	4	4	1	0.25	0.25	NA	NA	0.25	0.25
CRAMP1	21	21	1	0.285714	0.047619	0.285714	0.142857	0.190476	0.047619
CRX	4	4	1	NA	0.25	NA	0.25	0.25	0.25
CRY1	13	13	1	0.153846	0.0769231	0.153846	0.0769231	0.230769	0.307692
CRYBB1	6	6	1	NA	NA	0.5	0.166667	NA	0.333333
CSHL1	5	5	1	NA	NA	0.4	NA	NA	0.6
CST1	3	3	1	0.333333	NA	0.333333	NA	NA	0.333333
CSTF1	6	6	1	0.333333	NA	0.166667	0.166667	0.166667	0.166667
CT47B1	3	3	1	NA	0.333333	0.333333	NA	NA	0.333333
CT55	6	6	1	NA	0.333333	0.666667	NA	NA	NA
CTBP2	11	11	1	0.454545	NA	0.0909091	0.272727	0.0909091	0.0909091
CTR9	25	25	1	NA	0.08	0.32	0.2	0.28	0.12
CTRC	8	8	1	0.125	0.125	0.125	0.125	NA	0.5
CTSG	5	5	1	NA	0.2	0.2	NA	0.2	0.4
CTSZ	6	6	1	0.166667	NA	0.166667	0.166667	0.166667	0.333333
CUX2	22	22	1	0.272727	0.181818	0.136364	0.181818	0.181818	0.0454545
CXCL14	4	4	1	0.25	NA	NA	0.25	0.5	NA
CXCL5	4	4	1	0.25	0.5	NA	NA	NA	0.25
CXCR5	2	2	1	NA	0.5	NA	NA	NA	0.5
CXorf66	3	3	1	NA	NA	NA	0.666667	NA	0.333333
CYB561	6	6	1	NA	NA	0.333333	0.333333	0.333333	NA
CYP26B1	6	6	1	0.166667	0.166667	0.166667	NA	0.166667	0.333333
CYP2C8	9	9	1	NA	0.111111	0.444444	0.444444	NA	NA
CYP2D6	9	9	1	0.111111	0.222222	0.333333	NA	0.222222	0.111111
CYP4X1	12	12	1	NA	NA	0.25	0.5	0.166667	0.0833333
CYP7B1	6	6	1	NA	NA	0.5	0.333333	NA	0.166667
CYRIA	12	12	1	0.333333	NA	0.25	NA	0.0833333	0.333333
CYYR1	4	4	1	0.25	NA	0.25	NA	0.25	0.25
DAPK3	9	9	1	0.222222	NA	NA	0.111111	0.444444	0.222222
DAW1	13	13	1	0.153846	0.0769231	0.153846	0.384615	0.153846	0.0769231
DAZAP2	4	4	1	NA	0.25	NA	NA	NA	0.75
DBI	4	4	1	NA	NA	0.25	0.25	0.25	0.25
DCAF11	15	15	1	0.133333	0.133333	0.0666667	0.333333	0.133333	0.2
DCAF15	13	13	1	0.384615	0.0769231	0.153846	0.0769231	0.230769	0.0769231
DCPS	6	6	1	0.166667	NA	NA	NA	0.5	0.333333
DDR2	18	18	1	0.166667	0.111111	0.388889	0.222222	0.0555556	0.0555556
DDX4	22	22	1	0.181818	0.181818	0.272727	0.0909091	0.181818	0.0909091
DEFB104A	2	2	1	NA	NA	NA	1	NA	NA
DEFB114	2	2	1	NA	NA	0.5	NA	NA	0.5
DEFB115	2	2	1	NA	0.5	NA	NA	NA	0.5
DEFB119	2	2	1	0.5	NA	NA	0.5	NA	NA
DEFB121	2	2	1	0.5	NA	0.5	NA	NA	NA
DEFB125	2	2	1	NA	NA	0.5	NA	0.5	NA
DEFB128	2	2	1	NA	NA	0.5	NA	0.5	NA
DEK	11	11	1	0.181818	0.272727	NA	0.363636	0.0909091	0.0909091
DELE1	12	12	1	0.166667	0.0833333	0.25	0.25	0.0833333	0.166667
DHH	3	3	1	0.333333	0.333333	NA	NA	0.333333	NA
DHRS2	9	9	1	NA	0.222222	0.222222	0.111111	0.111111	0.333333
DIO2	2	2	1	NA	NA	0.5	NA	NA	0.5
DKK4	4	4	1	NA	0.25	0.5	0.25	NA	NA
DMRT2	4	4	1	0.25	NA	0.25	0.25	0.25	NA
DNAAF1	12	12	1	0.166667	0.166667	0.25	0.0833333	0.25	0.0833333
DNAAF6	7	7	1	NA	0.285714	0.142857	0.285714	0.142857	0.142857
DNAH7	65	65	1	0.123077	0.107692	0.307692	0.261538	0.0923077	0.107692
DNAJB4	3	3	1	NA	NA	NA	0.333333	0.666667	NA
DNAJC12	5	5	1	NA	0.2	NA	0.2	0.2	0.4
DND1	4	4	1	0.25	NA	0.5	NA	0.25	NA
DNM3	21	21	1	0.142857	0.142857	0.285714	0.285714	0.047619	0.0952381
DOK6	8	8	1	0.125	0.25	0.375	NA	0.125	0.125
DPPA5	3	3	1	NA	0.333333	NA	NA	0.333333	0.333333
DSG1	15	15	1	0.0666667	0.4	0.2	0.2	NA	0.133333
DUSP4	4	4	1	NA	0.5	0.25	NA	NA	0.25
DUSP7	3	3	1	NA	NA	NA	NA	0.333333	0.666667
DYNLT3	5	5	1	NA	0.2	0.4	0.2	0.2	NA
EBF2	16	16	1	0.25	0.0625	0.3125	0.1875	NA	0.1875
EBI3	5	5	1	NA	0.4	0.4	NA	NA	0.2
EBPL	4	4	1	NA	NA	0.5	NA	0.5	NA
ECHDC1	6	6	1	0.333333	0.166667	0.333333	0.166667	NA	NA
EDN3	5	5	1	0.2	NA	0.4	0.4	NA	NA
EEF1D	10	10	1	NA	0.2	0.3	0.1	0.2	0.2
EGR3	2	2	1	NA	NA	NA	NA	1	NA
EHD3	6	6	1	0.166667	0.333333	NA	0.333333	0.166667	NA
EHF	9	9	1	NA	0.222222	0.222222	0.222222	0.111111	0.222222
EIF1AX	7	7	1	NA	NA	0.428571	0.571429	NA	NA
EIF3G	11	11	1	0.0909091	0.272727	0.272727	0.0909091	0.0909091	0.181818
EIF3M	11	11	1	NA	0.272727	0.363636	0.181818	0.0909091	0.0909091
EIF4E	7	7	1	NA	NA	0.142857	0.142857	0.285714	0.428571
EIF4EBP2	3	3	1	0.333333	NA	NA	0.333333	NA	0.333333
EIF6	7	7	1	NA	0.142857	0.142857	0.285714	NA	0.428571
ELAVL4	7	7	1	0.285714	NA	NA	0.285714	0.142857	0.285714
ELOVL2	8	8	1	0.5	0.25	NA	0.125	0.125	NA
EMC4	5	5	1	NA	0.4	NA	NA	0.6	NA
EMD	6	6	1	NA	0.166667	0.333333	0.166667	0.166667	0.166667
ENDOG	3	3	1	NA	NA	0.666667	NA	NA	0.333333
EPAS1	16	16	1	0.125	0.125	0.375	0.0625	0.125	0.1875
EPGN	5	5	1	0.2	NA	0.8	NA	NA	NA
EPPIN	4	4	1	0.25	NA	NA	0.25	0.5	NA
EPSTI1	11	11	1	0.272727	0.0909091	0.181818	0.272727	0.0909091	0.0909091
ERICH1	6	6	1	NA	NA	0.333333	NA	0.166667	0.5
ERICH3	15	15	1	NA	0.2	0.2	0.466667	0.0666667	0.0666667
ERICH6	14	14	1	0.142857	0.214286	0.214286	0.214286	0.142857	0.0714286
ERRFI1	4	4	1	NA	NA	NA	0.5	0.5	NA
ESRP1	16	16	1	0.25	0.1875	0.25	0.0625	0.125	0.125
F2RL1	2	2	1	NA	NA	NA	1	NA	NA
FABP12	5	5	1	0.4	0.2	0.2	0.2	NA	NA
FABP7	4	4	1	NA	NA	0.5	NA	0.25	0.25
FAM162B	4	4	1	0.25	0.25	NA	0.25	0.25	NA
FAM170A	5	5	1	0.4	NA	0.2	0.2	0.2	NA
FAM221B	7	7	1	0.285714	0.142857	0.428571	NA	0.142857	NA
FARSB	17	17	1	NA	0.117647	0.294118	0.235294	0.176471	0.176471
FAU	5	5	1	0.4	NA	0.2	NA	0.4	NA
FAXC	6	6	1	NA	0.333333	0.333333	0.166667	NA	0.166667
FBLN5	11	11	1	0.0909091	0.363636	0.363636	NA	NA	0.181818
FBP1	7	7	1	NA	0.428571	0.285714	NA	0.142857	0.142857
FBXL12	3	3	1	NA	NA	1	NA	NA	NA
FBXO40	4	4	1	0.25	NA	NA	NA	0.25	0.5
FBXO43	5	5	1	NA	NA	0.2	0.4	0.2	0.2
FBXO7	9	9	1	0.111111	0.111111	0.222222	0.333333	NA	0.222222
FCER2	11	11	1	NA	0.363636	0.272727	NA	0.181818	0.181818
FCGR2A	7	7	1	NA	NA	0.142857	NA	0.428571	0.428571
FCGR3A	5	5	1	0.2	0.2	0.6	NA	NA	NA
FCN1	9	9	1	0.222222	0.111111	NA	0.444444	0.111111	0.111111
FCRL6	10	10	1	NA	0.1	0.2	NA	0.2	0.5
FES	19	19	1	0.0526316	0.368421	0.263158	0.0526316	0.0526316	0.210526
FGA	5	5	1	0.2	NA	0.2	0.2	NA	0.4
FGF16	3	3	1	NA	0.333333	NA	NA	0.333333	0.333333
FGF4	3	3	1	NA	0.333333	0.333333	NA	NA	0.333333
FGFR4	18	18	1	0.111111	0.111111	0.388889	NA	0.222222	0.166667
FGFRL1	7	7	1	0.142857	0.142857	NA	0.142857	0.285714	0.285714
FIBCD1	7	7	1	NA	NA	0.428571	0.142857	0.142857	0.285714
FMC1	2	2	1	0.5	0.5	NA	NA	NA	NA
FMO1	9	9	1	0.333333	0.111111	0.333333	NA	NA	0.222222
FMO2	9	9	1	0.111111	NA	0.333333	0.111111	0.111111	0.333333
FOXA1	2	2	1	0.5	NA	NA	NA	NA	0.5
FOXI1	2	2	1	NA	0.5	NA	0.5	NA	NA
FREM2	24	24	1	0.166667	0.166667	0.25	0.166667	0.0416667	0.208333
FREY1	3	3	1	NA	0.333333	0.666667	NA	NA	NA
FRG2B	4	4	1	NA	NA	0.25	0.5	0.25	NA
FSTL1	11	11	1	0.272727	0.0909091	0.0909091	0.0909091	0.181818	0.272727
FTH1	4	4	1	0.25	NA	0.5	NA	NA	0.25
FTO	9	9	1	0.111111	0.111111	0.222222	0.111111	NA	0.444444
FUNDC2	5	5	1	NA	NA	0.4	NA	NA	0.6
FUT7	2	2	1	0.5	NA	NA	NA	NA	0.5
GABRP	10	10	1	0.1	0.1	0.2	0.2	0.2	0.2
GAGE2A	5	5	1	0.2	NA	0.6	NA	0.2	NA
GALNT4	1	1	1	NA	NA	NA	NA	NA	1
GALNT8	11	11	1	NA	0.0909091	0.363636	0.272727	0.181818	0.0909091
GALNTL5	9	9	1	NA	0.222222	0.222222	0.222222	0.222222	0.111111
GBX2	2	2	1	NA	NA	NA	NA	1	NA
GCAT	9	9	1	NA	NA	0.333333	0.333333	0.333333	NA
GDF15	2	2	1	NA	NA	0.5	NA	0.5	NA
GDF6	2	2	1	NA	0.5	NA	NA	0.5	NA
GDF7	2	2	1	NA	NA	0.5	NA	0.5	NA
GHSR	2	2	1	NA	0.5	NA	0.5	NA	NA
[truncated: 13,420 more rows]
