# Supplementary material for: Synonymous and non-synonymous variants at splice junctions can disrupt splicing and are frequently linked to disease associated loss of function genes
Source: BMC Genomics. 2025 Dec 23;27:99. doi: 10.1186/s12864-025-12466-0 (PMC12838422; doi:10.1186/s12864-025-12466-0)
Supplement: Supplementary file 9 — Supplementary Material 9. Table S5 Gene-wise summary of total variants per exon at the splice junction [file 12864_2025_12466_MOESM9_ESM.xlsx]

## Sheet: Table S5
Table S5. Gene-wise summary of total variants per exon at the splice junction
EnsemblID	GeneID	Exon.count	Occurrence>=2	Occurrence>=5	LOEUF	No.of.variants	Variants.per.exon
ENST00000269305.9	TP53	11	49	25	0.45	77	7
ENST00000256474.3	VHL	3	12	9	0.99	18	6
ENST00000304494.10	CDKN2A	3	11	1	0.79	18	6
ENST00000371953.8	PTEN	9	26	7	0.69	43	4.77778
ENST00000429299.3	LTB	4	5	3	1.78	13	3.25
ENST00000373509.6	PIM1	6	10	6	0.44	18	3
ENST00000526893.6	IGLL5	3	3	2	1.92	9	3
ENST00000273067.5	MARCHF4	4	1	0	0.5	12	3
ENST00000335295.4	HBB	3	1	0	1.96	9	3
ENST00000303115.8	IL7R	8	9	0	0.98	22	2.75
ENST00000420713.2	ZNF716	4	2	0	1.35	11	2.75
ENST00000297524.8	SLC7A13	4	1	0	1.27	11	2.75
ENST00000319636.10	ZNF479	4	3	0	1.32	11	2.75
ENST00000621592.8	MYC	3	4	2	0	8	2.66667
ENST00000336596.7	EPHA3	17	9	3	0.51	45	2.64706
ENST00000311737.12	PRSS1	5	4	2	1.3	13	2.6
ENST00000452863.10	WT1	10	7	0	0.25	26	2.6
ENST00000326695.10	RIT2	5	3	0	1.68	13	2.6
ENST00000342788.9	ERBB4	28	19	2	0.36	72	2.57143
ENST00000290551.5	BTG2	2	5	2	1.19	5	2.5
ENST00000332517.4	TRIML1	6	5	0	1.43	15	2.5
ENST00000610261.6	ZNF595	4	5	0	1.05	10	2.5
ENST00000439696.3	ZFP36L1	2	2	0	0.54	5	2.5
ENST00000305089.8	REG1B	6	3	0	1.42	15	2.5
ENST00000639213.2	GABRG2	10	6	0	0	24	2.4
ENST00000297405.10	CSMD3	71	43	0	0.46	169	2.38028
ENST00000374690.9	AR	8	8	4	0	19	2.375
ENST00000298296.1	MAGEC3	8	3	0	0	19	2.375
ENST00000367462.5	BRINP3	8	2	0	0.36	19	2.375
ENST00000370096.9	COL11A1	67	35	1	0.35	159	2.37313
ENST00000329446.5	C10orf120	3	2	0	1.87	7	2.33333
ENST00000267017.4	NPFF	3	1	0	0	7	2.33333
ENST00000257430.9	APC	16	14	2	0.32	37	2.3125
ENST00000395297.6	FAM135B	20	13	0	0.44	46	2.3
ENST00000288135.6	KIT	21	10	1	0	48	2.28571
ENST00000353533.10	MAP2K4	11	9	1	0.22	25	2.27273
ENST00000373187.6	PTPRT	31	26	2	0.4	70	2.25806
ENST00000357246.4	MAP1LC3C	4	0	0	1.66	9	2.25
ENST00000526355.7	GUCY1A2	8	5	0	0.7	18	2.25
ENST00000222390.11	HGF	18	9	2	0.47	40	2.22222
ENST00000289707.10	SLAMF8	5	2	0	1.07	11	2.2
ENST00000400113.8	TUBA3C	5	3	0	0.92	11	2.2
ENST00000594211.2	KLK9	5	2	0	1.49	11	2.2
ENST00000366667.6	AGT	5	4	0	1.2	11	2.2
ENST00000523629.7	RUNX1T1	12	8	1	0	26	2.16667
ENST00000366481.4	TRIM58	6	3	0	1.89	13	2.16667
ENST00000368168.4	CD1B	6	4	0	1.33	13	2.16667
ENST00000303045.11	COL22A1	65	38	1	1.01	140	2.15385
ENST00000396373.9	ETV6	8	3	1	0.44	17	2.125
ENST00000291744.11	FCN2	8	4	0	1.17	17	2.125
ENST00000303230.6	HCN1	8	4	0	0.33	17	2.125
ENST00000326637.8	TNNI3K	25	8	0	0	52	2.08
ENST00000330684.4	GRIN2A	13	6	0	0.27	27	2.07692
ENST00000398015.8	EPHB1	16	11	1	0.44	33	2.0625
ENST00000319653.14	FMN2	18	3	1	0.51	37	2.05556
ENST00000400546.6	NCAM2	18	10	1	0.41	37	2.05556
ENST00000361833.7	ASTN1	23	10	0	0.39	47	2.04348
ENST00000288368.5	PREX2	40	20	2	0.65	81	2.025
ENST00000635120.2	CSMD1	70	39	4	0.59	141	2.01429
ENST00000267163.6	RB1	27	26	2	0.24	54	2
ENST00000264731.8	TP63	14	7	2	0.3	28	2
ENST00000319416.7	TEX35	9	6	1	0.96	18	2
ENST00000253801.7	G6PC1	5	1	1	0	10	2
ENST00000380013.9	TET2	11	9	1	2	22	2
ENST00000228837.3	FGF6	3	3	1	1.17	6	2
ENST00000236938.12	FCRLA	5	1	0	1.18	10	2
ENST00000366691.4	RHOU	3	1	0	0.75	6	2
ENST00000553456.5	EMX2	3	0	0	0.5	6	2
ENST00000266509.7	SLCO1C1	15	3	0	1.15	30	2
ENST00000394252.4	TMT1B	2	1	0	1.15	4	2
ENST00000391767.6	CACNG7	6	1	0	0.58	12	2
ENST00000376865.1	NMS	10	3	0	1.45	20	2
ENST00000382487.5	GPR78	3	0	0	1.98	6	2
ENST00000274565.5	SPINK7	4	1	0	1.39	8	2
ENST00000302006.4	IRX1	4	3	0	1.13	8	2
ENST00000371920.4	LUZP4	4	2	0	0	8	2
ENST00000366570.5	ZP4	12	5	0	1.17	24	2
ENST00000524381.6	OPCML	8	2	0	0	16	2
ENST00000650601.1	HBD	3	1	0	1.59	6	2
ENST00000229135.4	IFNG	4	2	0	1.1	8	2
ENST00000329913.4	GDF3	2	0	0	1.51	4	2
ENST00000311550.10	GABRB3	9	2	0	0.44	18	2
ENST00000439174.7	GNA13	4	1	0	0.26	8	2
ENST00000269834.1	ZIM3	5	4	0	1.35	10	2
ENST00000236979.2	TNP1	2	3	0	0.77	4	2
ENST00000321117.10	DNMT3A	23	15	0	2	46	2
ENST00000304710.5	CST5	3	1	0	1.8	6	2
ENST00000460680.6	BAP1	17	8	0	0.32	34	2
ENST00000264363.7	NDST4	14	6	0	0.77	28	2
ENST00000682553.1	TRIML2	8	5	0	1.17	16	2
ENST00000613740.5	EPHA5	17	5	0	0.71	34	2
ENST00000330636.9	LYRM4	3	1	0	1.49	6	2
ENST00000262101.10	MSR1	10	5	0	1.37	20	2
ENST00000397312.7	ELAVL2	7	4	0	0	14	2
ENST00000261254.8	CCND2	5	0	0	0.39	10	2
ENST00000303450.5	HOXC9	2	0	0	0.93	4	2
ENST00000311620.7	ANKS4B	2	2	0	1.33	4	2
ENST00000357330.7	GALP	6	5	0	1.62	12	2
ENST00000568584.6	TUBB8	4	2	0	1.29	8	2
ENST00000321039.5	VN1R1	1	0	0	NA	2	2
ENST00000281523.8	ZNF385D	8	2	0	0.61	16	2
ENST00000229307.9	NANOG	4	1	0	0.4	8	2
ENST00000296387.6	CLDN19	5	1	0	1.25	10	2
ENST00000256015.5	BTG1	2	3	0	0.46	4	2
ENST00000263054.11	SORCS1	26	12	1	0.51	51	1.96154
ENST00000389484.8	LRP1B	91	29	1	0.42	175	1.92308
ENST00000376351.4	GPR158	11	1	0	0.68	21	1.90909
ENST00000376180.8	ITGBL1	11	2	0	1.11	21	1.90909
ENST00000326873.12	STK11	10	7	3	0.36	19	1.9
ENST00000389048.8	ALK	29	17	2	0.56	55	1.89655
ENST00000308731.8	BTK	19	5	0	0	36	1.89474
ENST00000644036.2	SMARCB1	9	7	2	0.22	17	1.88889
ENST00000274532.7	TIMD4	9	0	0	1.05	17	1.88889
ENST00000643759.2	SPTA1	52	24	1	0.59	98	1.88462
ENST00000369303.9	EPHA7	17	8	1	0.28	32	1.88235
ENST00000651671.1	NOTCH1	34	18	1	0.22	64	1.88235
ENST00000355716.5	TNFRSF14	8	4	0	0.83	15	1.875
ENST00000263923.5	KDR	30	15	2	0.33	56	1.86667
ENST00000442544.7	DCC	29	13	2	0.41	54	1.86207
ENST00000299140.8	SPATA19	7	3	1	1.06	13	1.85714
ENST00000368043.8	SLAMF7	7	2	0	0.99	13	1.85714
ENST00000293405.8	IZUMO2	7	1	0	1.25	13	1.85714
ENST00000326139.7	GHRHR	13	14	0	0.98	24	1.84615
ENST00000440928.6	RGS7	19	11	0	0.47	35	1.84211
ENST00000396946.9	CARD11	25	7	2	0.36	46	1.84
ENST00000372470.9	MPL	12	4	1	1.02	22	1.83333
ENST00000406070.7	PSG7	6	4	1	1.59	11	1.83333
ENST00000381210.8	TECRL	12	6	1	1.56	22	1.83333
ENST00000682447.1	CNTNAP5	24	7	1	0.63	44	1.83333
ENST00000272324.10	REG3G	6	2	0	1.41	11	1.83333
ENST00000371558.7	UBE2A	6	2	0	0	11	1.83333
ENST00000225538.4	P2RX1	12	6	0	1.08	22	1.83333
ENST00000006750.8	CD79B	6	2	0	0.42	11	1.83333
ENST00000264463.8	CDH10	12	2	0	0.66	22	1.83333
ENST00000231021.9	CDH9	12	1	0	0.58	22	1.83333
ENST00000446702.7	CNTN6	23	6	0	1.32	42	1.82609
ENST00000518476.6	CNBD1	11	6	0	1.78	20	1.81818
ENST00000306100.10	FSTL5	16	9	0	0.76	29	1.8125
ENST00000522267.6	PPDPFL	5	3	1	1.18	9	1.8
ENST00000536534.7	PLD5	10	8	1	0.8	18	1.8
ENST00000378961.9	CHGB	5	3	0	0.75	9	1.8
ENST00000305354.5	TM4SF4	5	4	0	1.55	9	1.8
ENST00000399503.4	MAP3K1	20	9	0	0.36	36	1.8
ENST00000376896.8	RORB	10	6	0	0.26	18	1.8
ENST00000376143.5	FGF14	5	2	0	0.48	9	1.8
ENST00000315930.11	FGF13	5	3	0	0	9	1.8
ENST00000358664.9	MAX	5	3	0	0.29	9	1.8
ENST00000674931.1	MBL2	5	1	0	1.5	9	1.8
ENST00000642720.2	SNTG1	19	11	1	0.64	34	1.78947
ENST00000367858.10	SGK1	14	7	3	0.72	25	1.78571
ENST00000367674.7	TNR	23	7	1	0.37	41	1.78261
ENST00000389672.10	EPHA6	18	8	2	0.63	32	1.77778
ENST00000675419.1	RUNX1	9	7	2	0.63	16	1.77778
ENST00000338372.7	VSTM1	9	4	0	1.04	16	1.77778
ENST00000308624.10	SNTG2	17	8	2	1.26	30	1.76471
ENST00000643230.2	SEMA3E	17	9	2	0.67	30	1.76471
ENST00000361727.8	CNTNAP2	24	11	2	0.72	42	1.75
ENST00000392056.8	SPHKAP	12	6	1	0.59	21	1.75
ENST00000290271.7	STC1	4	2	1	0.56	7	1.75
ENST00000357134.10	NELL1	20	2	0	0.83	35	1.75
ENST00000271915.9	KCNN3	8	3	0	0.38	14	1.75
ENST00000577390.6	CDH8	12	7	0	0.37	21	1.75
ENST00000330793.2	CD300C	4	3	0	1.04	7	1.75
ENST00000357774.9	ZNF98	4	1	0	1.48	7	1.75
ENST00000261047.8	GUCA1C	4	1	0	1.52	7	1.75
ENST00000332432.9	MARCHF11	4	1	0	1.25	7	1.75
ENST00000395422.4	CHCHD2	4	3	0	1.59	7	1.75
ENST00000368305.9	LAMTOR2	4	0	0	0.55	7	1.75
ENST00000370202.5	RWDD3	4	1	0	0	7	1.75
ENST00000357002.5	ZNF254	4	2	0	1.38	7	1.75
ENST00000396403.9	ZNF813	4	0	0	1.19	7	1.75
ENST00000402377.3	ZNF681	4	1	0	0.87	7	1.75
ENST00000360578.7	TPPP	4	1	0	0.76	7	1.75
ENST00000265572.8	OPRK1	4	3	0	0.91	7	1.75
ENST00000644397.2	PCDH15	38	19	1	0.82	66	1.73684
ENST00000368176.8	FCRL1	11	3	0	0.81	19	1.72727
ENST00000652092.2	RGR	7	1	1	1.41	12	1.71429
ENST00000300113.3	CHP2	7	3	0	1.65	12	1.71429
ENST00000368417.6	NKAIN2	7	3	0	0.9	12	1.71429
ENST00000368054.8	CD84	7	2	0	0.91	12	1.71429
ENST00000356264.7	AMPH	21	5	0	0.7	36	1.71429
ENST00000262367.10	CREBBP	31	15	0	0.1	53	1.70968
ENST00000327097.5	MARCO	17	6	2	1.15	29	1.70588
ENST00000524377.7	NTRK1	17	7	0	0.95	29	1.70588
ENST00000326441.15	PEG3	10	6	1	0	17	1.7
ENST00000262462.9	SLC27A6	10	3	0	1.39	17	1.7
ENST00000407977.7	RNF43	10	3	0	0.63	17	1.7
ENST00000594383.2	SLC1A6	10	1	0	0.58	17	1.7
ENST00000261180.10	TRHDE	19	6	0	0.8	32	1.68421
ENST00000368507.8	ROS1	44	27	4	0.99	74	1.68182
ENST00000675843.1	ATM	63	27	2	0.85	105	1.66667
ENST00000337836.10	C6	18	5	2	1.01	30	1.66667
ENST00000368170.8	CD1C	6	3	1	1.41	10	1.66667
ENST00000371244.9	PRKAA2	9	6	1	0.95	15	1.66667
ENST00000259396.9	ORM1	6	2	1	1	10	1.66667
ENST00000396191.6	PDE1C	18	7	1	0.84	30	1.66667
ENST00000263726.4	LHX4	6	4	0	0.59	10	1.66667
ENST00000398023.3	NPS	3	0	0	1.68	5	1.66667
ENST00000269582.3	PNMT	3	0	0	1.46	5	1.66667
ENST00000334049.11	GNAL	12	1	0	1.72	20	1.66667
ENST00000342988.8	SMAD4	12	6	0	0.23	20	1.66667
ENST00000282296.10	ZNF551	3	0	0	1.29	5	1.66667
ENST00000389682.8	TSN	6	3	0	0.31	10	1.66667
ENST00000410062.9	UBE2E3	6	1	0	0.42	10	1.66667
ENST00000359114.9	NOL12	6	1	0	1.37	10	1.66667
ENST00000274545.10	GABRA6	9	4	0	1.18	15	1.66667
ENST00000370367.4	KHDC3L	3	1	0	0.96	5	1.66667
ENST00000373514.3	CDX4	3	1	0	0	5	1.66667
ENST00000375915.4	NALF1	3	1	0	0	5	1.66667
ENST00000171111.10	KEAP1	6	2	0	0.6	10	1.66667
ENST00000301141.10	CYP2A6	9	4	0	0.88	15	1.66667
ENST00000381605.9	SIRPB1	6	1	0	1.19	10	1.66667
ENST00000394427.3	QRFPR	6	2	0	1.53	10	1.66667
ENST00000295452.5	GABRG1	9	2	0	1.31	15	1.66667
ENST00000377801.8	PLCXD3	3	0	0	1.05	5	1.66667
ENST00000547058.6	PRSS58	6	3	0	1.59	10	1.66667
ENST00000262209.5	TRPA1	27	9	0	1.06	45	1.66667
ENST00000476993.2	VWA1	3	0	0	1.51	5	1.66667
ENST00000366711.4	IBA57	3	1	0	1.8	5	1.66667
ENST00000517870.2	SHISAL2A	3	2	0	1.88	5	1.66667
ENST00000245903.4	CD70	3	0	0	1.25	5	1.66667
ENST00000239944.7	SERP1	3	0	0	1.48	5	1.66667
ENST00000420578.7	CYB561D1	3	1	0	1.19	5	1.66667
ENST00000339176.8	NRN1L	3	2	0	1.9	5	1.66667
ENST00000296096.6	TCF23	3	2	0	1.17	5	1.66667
ENST00000296921.6	TLX3	3	2	0	1	5	1.66667
ENST00000273861.5	SLC10A4	3	1	0	1.18	5	1.66667
ENST00000241651.5	MYOG	3	1	0	0.72	5	1.66667
ENST00000397121.3	ZNF676	3	0	0	1.77	5	1.66667
ENST00000629765.3	NTRK3	20	5	0	0	33	1.65
ENST00000264382.8	SI	48	17	2	1.01	79	1.64583
ENST00000327554.3	CCDC60	14	6	0	1.06	23	1.64286
ENST00000296682.4	PRDM9	11	1	0	1.04	18	1.63636
ENST00000333538.10	GALNT17	11	2	0	0.61	18	1.63636
ENST00000342741.6	PKLR	11	7	0	0.9	18	1.63636
ENST00000377844.9	KLHL1	11	3	0	0.75	18	1.63636
ENST00000307078.10	AXIN2	11	5	0	0.4	18	1.63636
ENST00000332839.9	SLC8A1	11	4	0	0	18	1.63636
ENST00000357545.9	SPOCK3	11	4	0	0.65	18	1.63636
ENST00000261937.11	FLT4	30	9	0	0.27	49	1.63333
ENST00000369701.8	SORCS3	27	9	0	0.52	44	1.62963
ENST00000376261.8	GAD2	16	9	0	0.39	26	1.625
ENST00000008391.4	TFAP2D	8	1	0	0.39	13	1.625
ENST00000407775.7	ZFPM2	8	5	0	0.27	13	1.625
ENST00000324852.9	FCAMR	8	3	0	1.17	13	1.625
ENST00000291707.8	SIGLEC12	8	2	0	0.97	13	1.625
ENST00000344209.10	ILDR1	8	3	0	1.1	13	1.625
ENST00000453304.6	UNC5C	16	5	0	0.65	26	1.625
ENST00000335847.9	CRISP1	8	3	0	1.74	13	1.625
ENST00000284987.6	ADAMTS5	8	2	0	0.82	13	1.625
ENST00000324616.9	REDIC1	13	3	0	1.22	21	1.61538
ENST00000381458.6	TGM3	13	3	0	0.9	21	1.61538
ENST00000371037.9	SGIP1	25	12	1	0.43	40	1.6
ENST00000533632.6	TRAPPC4	5	1	0	0	8	1.6
ENST00000334619.7	CCKBR	5	2	0	1.18	8	1.6
ENST00000383699.8	CADM2	10	3	0	0.52	16	1.6
ENST00000373089.10	NCR2	5	2	0	1.47	8	1.6
ENST00000359441.4	FGF17	5	0	0	0.45	8	1.6
ENST00000367468.10	PTGS2	10	2	0	0.33	16	1.6
ENST00000370742.4	ADGRL4	15	6	0	1.44	24	1.6
ENST00000266505.12	PLCZ1	15	2	0	0.97	24	1.6
ENST00000304883.3	TACR3	5	3	0	1.21	8	1.6
ENST00000381620.9	GABRA2	10	6	0	0.49	16	1.6
ENST00000359534.4	KCNK5	5	1	0	0.75	8	1.6
ENST00000367460.4	RGS18	5	1	0	1.54	8	1.6
ENST00000643927.1	PRKCB	17	6	0	0.24	27	1.58824
ENST00000369134.9	GRIK2	17	5	0	0.48	27	1.58824
ENST00000336930.11	LUZP2	12	6	0	1.23	19	1.58333
ENST00000357440.7	SLC29A2	12	3	0	1.02	19	1.58333
ENST00000366898.6	PRKN	12	4	0	1.17	19	1.58333
ENST00000442510.8	PTPRC	33	8	2	0.34	52	1.57576
ENST00000403437.2	MYH8	40	15	4	0.78	63	1.575
ENST00000275493.7	EGFR	28	16	3	0.48	44	1.57143
ENST00000370563.3	CLCA4	14	8	1	1.08	22	1.57143
ENST00000291890.9	NCR1	7	4	0	1.24	11	1.57143
ENST00000228841.15	MYL2	7	2	0	1.16	11	1.57143
ENST00000228567.7	SYT10	7	2	0	0.81	11	1.57143
ENST00000315087.12	ST8SIA5	7	2	0	0.83	11	1.57143
ENST00000288861.5	CIB4	7	1	0	1.46	11	1.57143
ENST00000383673.5	DRD3	7	1	0	0.6	11	1.57143
ENST00000281708.10	FBXW7	14	8	0	0.18	22	1.57143
ENST00000360323.11	HLA-G	7	4	0	1.14	11	1.57143
ENST00000257290.10	PDGFRA	23	3	0	0.26	36	1.56522
ENST00000370598.6	ADGRB3	32	12	0	0.25	50	1.5625
ENST00000269141.8	CDH2	16	2	0	0.34	25	1.5625
ENST00000440486.8	FGFR3	18	8	1	0.46	28	1.55556
ENST00000331968.11	PRKD1	18	7	0	0.76	28	1.55556
ENST00000281156.5	KHDRBS2	9	4	0	0.88	14	1.55556
ENST00000517746.6	ANGPT1	9	1	0	0.41	14	1.55556
ENST00000517878.6	SLC45A4	9	3	0	0.68	14	1.55556
ENST00000320356.7	EZH2	20	4	1	0.27	31	1.55
ENST00000355710.8	RET	20	6	0	0.24	31	1.55
ENST00000245503.10	MYH2	40	19	0	0.67	62	1.55
ENST00000431042.7	SLC2A14	11	4	1	0.43	17	1.54545
ENST00000322893.12	KCNH5	11	3	1	0.56	17	1.54545
ENST00000327305.11	NETO1	11	7	1	0.58	17	1.54545
ENST00000273183.8	STAC	11	2	0	1.18	17	1.54545
ENST00000304623.13	CTNND2	22	4	0	0.23	34	1.54545
ENST00000684583.1	AHRR	11	3	0	0	17	1.54545
ENST00000243914.8	CTCFL	11	5	0	0.67	17	1.54545
ENST00000219070.9	MMP2	13	3	0	0.65	20	1.53846
ENST00000449561.3	LILRB5	13	1	0	1.14	20	1.53846
ENST00000382275.6	CDH18	13	4	0	0.74	20	1.53846
ENST00000358273.9	NF1	58	22	4	0.45	89	1.53448
ENST00000290341.8	IGF2BP1	15	3	1	0.19	23	1.53333
ENST00000535842.6	TTLL9	15	4	0	0.92	23	1.53333
ENST00000402739.9	CTNNA2	19	4	0	0.49	29	1.52632
ENST00000256999.7	FOLH1	19	5	0	0.8	29	1.52632
ENST00000061240.7	TLL1	21	11	0	0.47	32	1.52381
ENST00000401669.7	NRXN1	23	3	1	0.32	35	1.52174
ENST00000646891.2	BRAF	18	8	3	0.24	27	1.5
ENST00000518698.6	C8orf34	14	3	2	1.1	21	1.5
ENST00000412585.7	HLA-B	8	6	2	1.85	12	1.5
ENST00000367425.9	CFHR3	6	3	1	1.3	9	1.5
ENST00000371923.9	CYP4B1	12	4	1	0	18	1.5
ENST00000359062.4	PDE3A	16	6	1	0.76	24	1.5
ENST00000267101.8	ERBB3	28	6	1	0.7	42	1.5
ENST00000261769.10	CDH1	16	7	1	0.51	24	1.5
ENST00000342679.9	MAP2K3	12	3	1	0.99	18	1.5
ENST00000410059.6	DPP10	26	5	1	0.38	39	1.5
ENST00000409968.6	THSD7B	28	10	1	0.76	42	1.5
ENST00000358127.9	PAX5	10	3	1	0.36	15	1.5
ENST00000324856.13	ARID1A	20	9	0	0.14	30	1.5
ENST00000371761.4	CDKN2C	2	0	0	0.94	3	1.5
ENST00000361921.8	DIO1	4	1	0	0.92	6	1.5
ENST00000227667.8	APOC3	4	2	0	1.68	6	1.5
ENST00000263160.4	SLC17A6	12	8	0	0.67	18	1.5
ENST00000257555.11	HNF1A	10	6	0	0.48	15	1.5
ENST00000498926.7	PGAM5	6	0	0	1.4	9	1.5
ENST00000324341.2	GARIN6	2	1	0	1.14	3	1.5
ENST00000268164.8	ST8SIA2	6	1	0	0.86	9	1.5
ENST00000331849.8	ACSM5	14	4	0	1	21	1.5
ENST00000550418.6	RBFOX1	16	4	0	0.31	24	1.5
ENST00000412916.7	CBFB	6	2	0	1.07	9	1.5
ENST00000246551.9	HCST	4	0	0	0	6	1.5
ENST00000221797.5	LGALS13	4	0	0	1.43	6	1.5
ENST00000396408.8	ZNF765	4	1	0	1.07	6	1.5
ENST00000485876.6	NDUFA3	4	0	0	1.47	6	1.5
ENST00000259254.9	GYPC	4	2	0	1.78	6	1.5
ENST00000407595.3	CCDC85A	6	1	0	1.06	9	1.5
ENST00000394329.9	FAT4	18	2	0	0.32	27	1.5
ENST00000339431.9	LRRC17	4	2	0	0	6	1.5
ENST00000331340.8	IKZF1	8	6	0	0.32	12	1.5
ENST00000361669.7	GRM3	6	1	0	0.49	9	1.5
ENST00000396423.4	HNF4G	10	3	0	0.42	15	1.5
ENST00000325643.6	SPATA31E1	4	1	0	1.09	6	1.5
ENST00000468660.6	KLF8	6	2	0	0	9	1.5
ENST00000368821.4	TEX36	4	1	0	1.32	6	1.5
ENST00000236850.5	APOA1	4	3	0	1.17	6	1.5
ENST00000263317.9	NOX4	18	8	0	1.02	27	1.5
ENST00000337514.11	IGF1	4	1	0	0.68	6	1.5
ENST00000398841.6	YPEL3	4	0	0	0.57	6	1.5
ENST00000288025.4	TMED6	4	1	0	0.92	6	1.5
ENST00000239174.7	HOXB1	2	0	0	0.75	3	1.5
ENST00000250055.3	SOX15	2	1	0	1.44	3	1.5
ENST00000307751.9	LGALS4	10	0	0	1.18	15	1.5
ENST00000405312.8	PSG4	6	1	0	1.72	9	1.5
ENST00000585934.1	TRAPPC6A	6	1	0	1.88	9	1.5
ENST00000304141.5	CAVIN2	2	1	0	1.59	3	1.5
ENST00000303077.7	SIX2	2	0	0	1.24	3	1.5
ENST00000295834.8	FABP1	4	2	0	1.49	6	1.5
ENST00000400549.1	DEFB116	2	1	0	1.91	3	1.5
ENST00000372114.4	TP53RK	2	1	0	1.78	3	1.5
ENST00000217086.9	SALL4	4	1	0	0.18	6	1.5
ENST00000378789.4	HAO1	8	1	0	1.22	12	1.5
ENST00000308910.9	GCSAM	6	1	0	1.18	9	1.5
ENST00000419783.3	GPX1	2	0	0	1.38	3	1.5
ENST00000226730.5	IL2	4	2	0	0.65	6	1.5
ENST00000264888.6	CXCL9	4	3	0	1.36	6	1.5
ENST00000367963.8	MOXD1	12	3	0	1.12	18	1.5
ENST00000371175.10	RHAG	10	2	0	0.73	15	1.5
ENST00000371148.3	DEFB110	2	1	0	1.95	3	1.5
ENST00000281806.7	MCHR2	6	1	0	0.97	9	1.5
ENST00000303921.3	GPR37	2	1	0	0.67	3	1.5
ENST00000471646.6	CRHR2	12	2	0	0	18	1.5
ENST00000351513.7	DPYS	10	4	0	1.03	15	1.5
ENST00000540167.6	KLHL13	8	3	0	0	12	1.5
ENST00000368122.4	ACKR1	2	0	0	1.84	3	1.5
ENST00000375136.8	NBL1	4	2	0	0	6	1.5
ENST00000263314.3	P2RX3	12	3	0	1.04	18	1.5
ENST00000332160.5	TMT1A	2	0	0	1.16	3	1.5
ENST00000358758.12	PRRT2	4	3	0	0.63	6	1.5
ENST00000329615.4	CIMIP2C	4	4	0	1.55	6	1.5
ENST00000281321.3	POU4F2	2	1	0	0.89	3	1.5
ENST00000264198.5	MUL1	4	2	0	1.2	6	1.5
ENST00000366977.8	NSL1	6	3	0	0.98	9	1.5
ENST00000294338.7	PDZK1IP1	4	0	0	1.14	6	1.5
ENST00000305901.7	ONECUT1	2	0	0	0.82	3	1.5
ENST00000317398.10	ZNF671	4	1	0	1.69	6	1.5
ENST00000309446.11	KLF7	4	0	0	0.22	6	1.5
ENST00000306078.2	KCNG3	2	1	0	0.95	3	1.5
ENST00000356291.3	TMPRSS11F	10	3	0	0.99	15	1.5
ENST00000222728.3	HOXA6	2	1	0	1.12	3	1.5
ENST00000325509.5	MSC	2	0	0	1.78	3	1.5
ENST00000265132.8	AMBP	10	2	0	1.02	15	1.5
ENST00000294818.2	LRRC52	2	1	0	1.47	3	1.5
ENST00000651561.1	BSND	4	0	0	1.03	6	1.5
ENST00000256010.7	NTS	4	1	0	1.81	6	1.5
ENST00000246006.5	CD93	2	2	0	1.24	3	1.5
ENST00000398718.1	DEFB113	2	0	0	1.96	3	1.5
ENST00000040584.6	HOXC8	2	0	0	0.87	3	1.5
ENST00000382082.4	KCNV2	2	1	0	1.96	3	1.5
ENST00000598475.2	SPANXN2	2	0	0	0	3	1.5
ENST00000299178.4	AVPR1A	2	1	0	1.26	3	1.5
ENST00000372958.2	GUCA1A	4	2	0	1.07	6	1.5
ENST00000296695.10	SPINK1	4	2	0	1.03	6	1.5
ENST00000373344.11	ATRX	35	8	0	0	52	1.48571
ENST00000358415.9	ITIH2	21	8	2	1.21	31	1.47619
ENST00000397909.7	NAV3	40	10	0	0.43	59	1.475
ENST00000371817.8	COL5A1	66	33	2	0.09	97	1.4697
ENST00000265310.6	TRPV5	15	5	0	1.01	22	1.46667
ENST00000683939.1	SLCO1A2	15	2	0	1.24	22	1.46667
ENST00000256509.7	CHL1	28	8	0	0.68	41	1.46429
ENST00000290567.14	CES5A	13	5	0	1.26	19	1.46154
ENST00000262178.7	VIPR2	13	5	0	1.05	19	1.46154
ENST00000306151.9	MUC17	13	5	0	1.22	19	1.46154
ENST00000331920.11	PTCH1	24	9	0	0.15	35	1.45833
ENST00000294954.12	LHCGR	11	3	1	1.06	16	1.45455
ENST00000368693.6	FANK1	11	3	0	1.27	16	1.45455
ENST00000260323.16	UNC13C	33	14	0	0.86	48	1.45455
ENST00000377961.3	SCGN	11	3	0	1.38	16	1.45455
ENST00000358525.9	SLC6A20	11	1	0	1.32	16	1.45455
ENST00000313599.8	CD163L1	20	3	0	0.84	29	1.45
ENST00000357250.11	COL9A1	38	10	0	0.89	55	1.44737
ENST00000340465.2	GFRAL	9	3	1	1.21	13	1.44444
ENST00000356261.4	LHX8	9	1	0	0.52	13	1.44444
ENST00000373980.11	PRKG1	18	3	0	0.53	26	1.44444
ENST00000372141.7	NRG3	9	3	0	0.64	13	1.44444
ENST00000377047.9	GPC6	9	3	0	0.38	13	1.44444
ENST00000392613.10	RAB37	9	2	0	1.25	13	1.44444
ENST00000330436.4	CYP2A13	9	1	0	0.99	13	1.44444
ENST00000372285.8	CD40	9	1	0	0.68	13	1.44444
ENST00000402744.9	CPE	9	0	0	0.57	13	1.44444
ENST00000295454.8	GABRB1	9	4	0	0.57	13	1.44444
ENST00000612899.5	TNFAIP3	9	2	0	0.21	13	1.44444
ENST00000286234.6	DEPTOR	9	2	0	1.24	13	1.44444
ENST00000359358.9	KLHL14	9	3	0	0.55	13	1.44444
ENST00000305046.13	ADH1B	9	3	0	1.01	13	1.44444
ENST00000274901.9	HMGCLL1	9	1	0	1.29	13	1.44444
ENST00000328405.7	KCNH8	16	6	0	0.81	23	1.4375
ENST00000356297.5	PXDNL	23	11	1	1.13	33	1.43478
ENST00000381196.9	PTPRD	46	13	1	0.2	66	1.43478
ENST00000515673.7	RNF150	7	5	1	0.98	10	1.42857
ENST00000368141.5	MNDA	7	3	0	1.56	10	1.42857
ENST00000318881.11	SYT9	7	0	0	0.66	10	1.42857
ENST00000334344.11	ARID2	21	6	0	0.22	30	1.42857
ENST00000394885.8	RCN2	7	1	0	1.26	10	1.42857
ENST00000573854.6	ACSM2A	14	3	0	1.23	20	1.42857
ENST00000250111.9	ATP1B2	7	2	0	0.53	10	1.42857
ENST00000349077.9	COLEC11	7	0	0	1.17	10	1.42857
ENST00000375454.8	BPIFA3	7	0	0	1.51	10	1.42857
ENST00000367244.8	VIP	7	0	0	1.47	10	1.42857
ENST00000371145.8	STAG2	35	8	0	0	50	1.42857
ENST00000408911.8	ESRRG	7	0	0	0.46	10	1.42857
ENST00000357731.10	NEGR1	7	2	0	0.43	10	1.42857
ENST00000326621.10	VSIG2	7	4	0	1.28	10	1.42857
ENST00000289004.8	HPD	14	3	0	0.85	20	1.42857
ENST00000327495.10	PSG3	7	2	0	1.62	10	1.42857
ENST00000588981.6	TNNT1	14	3	0	1.42	20	1.42857
ENST00000423572.7	SCN5A	28	6	0	0.37	40	1.42857
ENST00000393658.7	GPM6A	7	1	0	0.36	10	1.42857
ENST00000380698.5	SERPINB9	7	2	0	1.15	10	1.42857
ENST00000443739.7	FAM131B	7	1	0	0.7	10	1.42857
ENST00000426151.7	CALCR	14	5	0	1.04	20	1.42857
ENST00000372215.5	UCK1	7	3	0	0.93	10	1.42857
ENST00000239462.9	TNN	19	3	0	1.09	27	1.42105
ENST00000366574.7	RYR2	105	32	1	0.42	149	1.41905
ENST00000265071.3	CDH6	12	4	1	0.51	17	1.41667
ENST00000299481.5	NLRP14	12	2	0	1.18	17	1.41667
ENST00000241453.12	FLT3	24	10	0	0.47	34	1.41667
ENST00000402119.9	CYP4F11	12	2	0	1.47	17	1.41667
ENST00000265362.9	SEMA3A	17	6	1	0.45	24	1.41176
ENST00000262752.5	RPS6KA6	22	5	1	0	31	1.40909
ENST00000343455.8	DICER1	27	3	0	0.28	38	1.40741
ENST00000306511.5	PSG8	5	3	3	1.71	7	1.4
ENST00000558583.3	SHISA9	5	3	1	0.57	7	1.4
ENST00000234420.11	MSH6	10	4	1	0.84	14	1.4
ENST00000295897.9	ALB	15	5	1	0.58	21	1.4
ENST00000380050.8	CDK14	15	4	1	0.89	21	1.4
ENST00000627532.3	ZEB2	10	2	1	0.11	14	1.4
ENST00000371374.6	RCAN2	5	1	1	0.66	7	1.4
ENST00000477717.6	ST6GALNAC5	5	2	0	1.12	7	1.4
ENST00000376236.9	APBB1IP	15	2	0	0.59	21	1.4
ENST00000372017.4	SNCG	5	1	0	1.35	7	1.4
ENST00000305738.10	PATE1	5	2	0	1.91	7	1.4
ENST00000640961.2	ELP4	10	0	0	1.38	14	1.4
ENST00000382622.4	PRMT8	10	3	0	0.29	14	1.4
ENST00000334220.9	DLST	15	7	0	0.49	21	1.4
ENST00000326152.6	HSD11B2	5	0	0	1.2	7	1.4
ENST00000427363.7	NFATC1	10	9	0	0.46	14	1.4
ENST00000221992.11	CEACAM5	10	5	0	1.01	14	1.4
ENST00000301202.7	LAIR2	5	2	0	1.6	7	1.4
ENST00000251372.8	LILRA1	10	1	0	1.28	14	1.4
ENST00000215582.8	MISP	5	1	0	1.28	7	1.4
ENST00000296271.4	RHO	5	0	0	0.91	7	1.4
ENST00000286349.4	TRIM42	5	5	0	1.08	7	1.4
ENST00000682035.1	OSTN	5	0	0	1.46	7	1.4
ENST00000310169.3	CHRNA9	5	0	0	0.88	7	1.4
ENST00000274306.7	GZMA	5	3	0	1.27	7	1.4
ENST00000230568.5	LY86	5	2	0	1.4	7	1.4
ENST00000421025.3	ZNF679	5	3	0	1.38	7	1.4
ENST00000250160.11	CCN4	5	1	0	1.15	7	1.4
ENST00000682809.1	DNAJB5	5	2	0	0.61	7	1.4
ENST00000370350.7	FATE1	5	0	0	0	7	1.4
ENST00000381312.6	ADARB2	10	3	0	0.68	14	1.4
ENST00000260228.3	MMP20	10	4	0	1.2	14	1.4
ENST00000260315.8	CASP5	10	2	0	1.04	14	1.4
ENST00000257867.5	LACRT	5	1	0	1.55	7	1.4
ENST00000377865.7	PCDH9	5	3	0	0.41	7	1.4
ENST00000225823.7	ASIC2	10	3	0	0.59	14	1.4
ENST00000609812.6	LYPD4	5	1	0	1.5	7	1.4
ENST00000238721.9	TP53I3	5	1	0	1.4	7	1.4
ENST00000493196.2	RWDD2B	5	1	0	1.46	7	1.4
ENST00000508048.6	TMPRSS11A	10	2	0	1.13	14	1.4
ENST00000231461.10	ST8SIA4	5	2	0	0.68	7	1.4
ENST00000348225.7	PTN	5	3	0	0	7	1.4
ENST00000260116.5	TTPA	5	1	0	1.28	7	1.4
ENST00000317479.8	PXMP2	5	0	0	1.11	7	1.4
ENST00000341689.4	TMEM202	5	3	0	1.32	7	1.4
ENST00000252723.3	EPO	5	2	0	0.82	7	1.4
ENST00000293371.11	DCD	5	2	0	1.81	7	1.4
ENST00000416284.8	TAFA2	5	0	0	0.82	7	1.4
ENST00000595793.6	KLK13	5	0	0	1.24	7	1.4
ENST00000483851.7	SHOX2	5	2	0	0.77	7	1.4
ENST00000394468.7	HEPACAM2	10	4	0	1.18	14	1.4
ENST00000333039.4	NPTXR	5	1	0	0.82	7	1.4
ENST00000284951.10	SEL1L2	20	3	0	0.98	28	1.4
ENST00000405844.6	TMEM196	5	3	0	1.36	7	1.4
ENST00000449082.3	SCN10A	28	10	0	0	39	1.39286
ENST00000697147.1	TPTE2	23	11	3	0	32	1.3913
ENST00000379747.9	POSTN	23	5	0	0.8	32	1.3913
ENST00000379644.9	HGSNAT	18	5	0	1	25	1.38889
ENST00000358487.10	FGFR2	18	6	0	0.28	25	1.38889
ENST00000379556.8	INSC	13	3	0	1.38	18	1.38462
ENST00000381527.8	CDK8	13	3	0	0	18	1.38462
ENST00000296486.8	ETNPPL	13	4	0	0.65	18	1.38462
ENST00000342526.8	AGMO	13	3	0	1.56	18	1.38462
ENST00000399564.5	MROH2B	42	8	1	1.02	58	1.38095
ENST00000265104.5	DNAH5	79	25	4	0.76	109	1.37975
ENST00000508596.6	WDR17	29	5	0	1	40	1.37931
ENST00000299164.4	ADAMTS15	8	0	0	0.6	11	1.375
ENST00000339764.6	DNAJB13	8	2	0	0.9	11	1.375
ENST00000611870.5	CNTNAP4	24	10	0	0.83	33	1.375
ENST00000299502.9	SERPINB2	8	2	0	1.03	11	1.375
ENST00000342376.4	KIR2DL3	8	1	0	0	11	1.375
ENST00000336077.11	KIR2DL1	8	3	0	0	11	1.375
ENST00000314289.13	RNF4	8	3	0	0.58	11	1.375
ENST00000285900.10	GRIA1	16	2	0	0.45	22	1.375
ENST00000328939.9	KCNIP1	8	3	0	0.75	11	1.375
ENST00000341911.10	MYB	16	3	0	0.44	22	1.375
ENST00000362072.8	DRD2	8	1	0	0.37	11	1.375
ENST00000346872.8	IKZF3	8	1	0	0.24	11	1.375
ENST00000342640.9	SPMAP2	8	1	0	1.22	11	1.375
ENST00000304523.10	LDB2	8	0	0	0.44	11	1.375
ENST00000046087.7	ZPBP	8	2	0	0.84	11	1.375
ENST00000265922.8	BRINP1	8	4	0	0.31	11	1.375
ENST00000375587.8	CENPP	8	1	0	0	11	1.375
ENST00000374737.9	VSIG4	8	2	0	0	11	1.375
ENST00000374202.7	IL2RG	8	1	0	0	11	1.375
ENST00000304636.9	COL3A1	51	9	2	0.29	70	1.37255
ENST00000308192.14	PLG	19	4	0	0.56	26	1.36842
ENST00000520908.7	DOCK2	52	13	1	0.42	71	1.36538
ENST00000263408.5	C9	11	2	1	1.22	15	1.36364
ENST00000369111.9	CA14	11	4	0	1.17	15	1.36364
ENST00000371174.5	DNTT	11	3	0	0	15	1.36364
ENST00000335625.10	GABRA5	11	3	0	0.56	15	1.36364
ENST00000300504.7	TBC1D21	11	3	0	1.05	15	1.36364
ENST00000262320.8	AXIN1	11	3	0	0.56	15	1.36364
ENST00000338316.9	ADCY2	25	12	0	0.33	34	1.36
ENST00000381652.4	JAK2	25	9	0	0.85	34	1.36
ENST00000294725.14	KCNT2	28	7	1	0.74	38	1.35714
ENST00000241305.4	CPXM2	14	7	1	0.97	19	1.35714
ENST00000377252.5	PLXDC2	14	0	0	0.76	19	1.35714
ENST00000329697.10	ACSM2B	14	5	0	0.96	19	1.35714
ENST00000404895.7	UNC5D	17	9	1	0.47	23	1.35294
ENST00000440978.2	EBF3	17	3	0	0.35	23	1.35294
ENST00000360490.7	MME	23	4	0	0.93	31	1.34783
ENST00000289429.6	CD1A	6	2	1	1.64	8	1.33333
ENST00000551295.7	CNTN1	24	8	1	0.43	32	1.33333
ENST00000393217.7	LRRIQ1	27	8	1	1.14	36	1.33333
ENST00000199764.7	CEACAM6	6	2	1	0.91	8	1.33333
ENST00000315150.10	RAB43	3	1	1	0.73	4	1.33333
ENST00000305107.7	UGT2B4	6	2	1	1.19	8	1.33333
ENST00000234961.7	OPRD1	3	2	1	1.45	4	1.33333
ENST00000436291.7	PSG1	6	6	1	1.86	8	1.33333
ENST00000367872.9	MAEL	12	4	1	1.06	16	1.33333
ENST00000355995.9	TCF7L2	15	5	1	0.47	20	1.33333
ENST00000294484.7	DISP3	21	4	0	0.89	28	1.33333
ENST00000368694.8	CHTOP	6	1	0	0.77	8	1.33333
ENST00000368167.8	CD1E	6	2	0	1.52	8	1.33333
ENST00000368125.9	CADM3	9	1	0	0.38	12	1.33333
ENST00000367019.6	SYT14	9	0	0	0	12	1.33333
ENST00000366621.8	KCNK1	3	0	0	0.72	4	1.33333
ENST00000372561.4	PPCS	3	0	0	1.06	4	1.33333
ENST00000372126.4	GPR15LG	3	0	0	1.64	4	1.33333
ENST00000382353.6	FGF9	3	1	0	0.42	4	1.33333
ENST00000249786.9	SERF2	3	0	0	0.81	4	1.33333
ENST00000338560.12	TRPV2	15	3	0	0.79	20	1.33333
ENST00000648945.2	DYNAP	3	1	0	1.22	4	1.33333
ENST00000380770.5	ICAM4	3	0	0	1.26	4	1.33333
ENST00000452733.7	CYTH2	12	6	0	0.6	16	1.33333
ENST00000695418.1	LILRB4	12	4	0	0	16	1.33333
ENST00000282326.6	ZSCAN1	6	2	0	1.35	8	1.33333
ENST00000281871.11	MZT2B	3	0	0	1.84	4	1.33333
ENST00000259239.8	IMP4	9	2	0	1.06	12	1.33333
ENST00000295201.5	TEKT4	6	3	0	1.42	8	1.33333
ENST00000372710.5	DBNDD2	3	1	0	1.06	4	1.33333
ENST00000679887.1	CASS4	6	2	0	0.53	8	1.33333
ENST00000246070.3	LAMP5	6	1	0	1.59	8	1.33333
ENST00000291554.6	CRYAA	3	0	0	0	4	1.33333
ENST00000383678.8	GTPBP8	6	2	0	1.51	8	1.33333
ENST00000282928.5	ZIC1	3	0	0	0.31	4	1.33333
ENST00000511148.2	CLRN2	3	0	0	1.19	4	1.33333
ENST00000335568.10	UGT2B28	6	2	0	1.46	8	1.33333
ENST00000521654.7	RNF217	6	3	0	0.79	8	1.33333
ENST00000375825.8	LY6G6D	3	0	0	0	4	1.33333
ENST00000242375.8	AKR1D1	9	3	0	1.16	12	1.33333
ENST00000360581.6	NPSR1	9	3	0	1.41	12	1.33333
ENST00000332843.3	COLEC10	6	3	0	1.08	8	1.33333
ENST00000521268.6	RALYL	9	3	0	0	12	1.33333
ENST00000376480.7	NPPA	3	2	0	1.3	4	1.33333
ENST00000271532.2	FCRL4	12	1	0	0.82	16	1.33333
ENST00000368174.5	CD5L	6	2	0	1.15	8	1.33333
ENST00000367983.9	NR1I3	9	1	0	1.02	12	1.33333
ENST00000037502.11	MYOC	3	1	0	1.34	4	1.33333
ENST00000371250.4	PLPP3	6	1	0	0.4	8	1.33333
ENST00000331161.9	ENKUR	6	2	0	0.98	8	1.33333
ENST00000370597.8	CRTAC1	15	4	0	0.77	20	1.33333
ENST00000334289.7	ANGPTL5	9	2	0	1.16	12	1.33333
ENST00000422113.7	TMEM132D	9	5	0	0.5	12	1.33333
ENST00000237837.2	FGF23	3	0	0	1.61	4	1.33333
ENST00000298527.11	CLEC1B	6	2	0	1.48	8	1.33333
ENST00000438666.7	SPART	9	1	0	0.76	12	1.33333
ENST00000397375.7	MRPS34	3	1	0	1.89	4	1.33333
ENST00000007264.7	RPUSD1	6	3	0	0	8	1.33333
ENST00000575771.6	NAA38	3	0	0	1.73	4	1.33333
ENST00000215565.3	NDUFB7	3	1	0	1.95	4	1.33333
ENST00000253023.8	UBE2M	6	1	0	0.27	8	1.33333
ENST00000295113.5	FRZB	6	2	0	1.52	8	1.33333
ENST00000305165.3	REG3A	6	2	0	1.12	8	1.33333
ENST00000395915.8	AURKA	9	3	0	0.53	12	1.33333
ENST00000330938.8	PTTG1IP	6	0	0	1.01	8	1.33333
ENST00000399562.9	C22orf39	3	0	0	1.96	4	1.33333
ENST00000273286.6	LRTM1	3	2	0	1.42	4	1.33333
ENST00000296420.9	EMCN	12	2	0	1.36	16	1.33333
ENST00000382254.6	CDH12	15	4	0	0.67	20	1.33333
ENST00000399810.7	CFAP90	3	0	0	1.86	4	1.33333
ENST00000244728.10	COL21A1	30	11	0	1.34	40	1.33333
ENST00000388996.10	KCNQ3	15	8	0	0.46	20	1.33333
ENST00000292427.10	CYP11B1	9	3	0	0.92	12	1.33333
ENST00000398462.7	SPAG11B	3	0	0	0	4	1.33333
ENST00000361820.6	GRIN3A	9	2	0	0.65	12	1.33333
ENST00000333916.8	CAAP1	6	1	0	1.14	8	1.33333
ENST00000320676.11	RBMX	9	3	0	0	12	1.33333
ENST00000357726.5	PRAMEF12	3	2	0	1.32	4	1.33333
ENST00000547525.6	WSCD2	9	2	0	0.65	12	1.33333
ENST00000298119.9	LRFN5	6	0	0	0.63	8	1.33333
ENST00000300976.9	KLHL26	3	1	0	1.07	4	1.33333
ENST00000295101.3	KCNJ3	3	0	0	0.22	4	1.33333
ENST00000310546.3	SPSB4	3	1	0	1.89	4	1.33333
ENST00000254691.10	CARD6	3	0	0	1.49	4	1.33333
ENST00000648244.1	IL17A	3	2	0	0.78	4	1.33333
ENST00000343410.7	HHIPL2	9	1	0	1.16	12	1.33333
ENST00000228936.6	ART4	3	1	0	0.9	4	1.33333
ENST00000264335.13	YWHAE	6	1	0	0.18	8	1.33333
ENST00000357424.2	GIP	6	2	0	1.48	8	1.33333
ENST00000554048.3	DUXA	6	0	0	1.18	8	1.33333
ENST00000376925.8	CST3	3	0	0	1.91	4	1.33333
ENST00000217423.4	CST4	3	1	0	1.87	4	1.33333
ENST00000315170.13	PRSS50	6	0	0	1.01	8	1.33333
ENST00000252971.11	MNX1	3	0	0	0.63	4	1.33333
ENST00000648378.1	DLX5	3	1	0	0.5	4	1.33333
ENST00000276410.7	CHRNA6	6	3	0	1.05	8	1.33333
ENST00000503585.6	PACRGL	9	0	0	1.5	12	1.33333
ENST00000648566.1	BCL10	3	1	0	0.64	4	1.33333
ENST00000370445.5	BARHL2	3	1	0	0.63	4	1.33333
ENST00000226413.5	GNRHR	3	2	0	0.79	4	1.33333
ENST00000264376.5	CRYGD	3	0	0	1.8	4	1.33333
ENST00000367580.6	MR1	6	2	0	1.38	8	1.33333
ENST00000682931.1	GPR161	6	0	0	0.86	8	1.33333
ENST00000428762.6	RELN	65	14	1	0.28	86	1.32308
ENST00000263253.9	EP300	31	10	1	0.16	41	1.32258
ENST00000333891.14	PCLO	25	7	2	0.19	33	1.32
ENST00000284885.8	TMPRSS15	25	5	0	1.12	33	1.32
ENST00000399132.6	COL25A1	38	6	0	1.03	50	1.31579
ENST00000282020.9	GRID2	16	5	1	0.33	21	1.3125
ENST00000200676.8	CETP	16	1	0	1.01	21	1.3125
ENST00000327619.10	EYA2	16	3	0	0.65	21	1.3125
ENST00000649368.1	COL9A3	32	10	0	1.03	42	1.3125
ENST00000226432.9	CWH43	16	2	0	1.31	21	1.3125
ENST00000321063.9	PLXNA4	32	6	0	0.29	42	1.3125
ENST00000375001.8	COL15A1	42	14	0	0.76	55	1.30952
ENST00000369221.2	PNLIP	13	4	1	0.98	17	1.30769
ENST00000553106.6	PAH	13	5	1	1.27	17	1.30769
ENST00000394809.9	MYLK3	13	8	0	0.95	17	1.30769
ENST00000244527.10	SLC17A1	13	4	0	1.23	17	1.30769
ENST00000296513.7	ADAD1	13	4	0	0.78	17	1.30769
ENST00000515393.6	MCTP1	23	5	1	0.88	30	1.30435
ENST00000503581.6	EYS	43	11	0	0.96	56	1.30233
ENST00000226207.6	MYH1	40	15	2	1.04	52	1.3
ENST00000370571.7	COL24A1	60	15	1	0.96	78	1.3
ENST00000624995.4	SLC27A3	10	2	0	1.37	13	1.3
ENST00000368607.8	CREB3L4	10	2	0	0.98	13	1.3
ENST00000241891.10	OPN4	10	2	0	1.15	13	1.3
ENST00000324288.14	CIITA	20	5	0	0.73	26	1.3
ENST00000611820.5	KDM6A	30	7	0	0	39	1.3
ENST00000359842.10	RXRG	10	1	0	0.54	13	1.3
ENST00000395245.9	RAB34	10	4	0	1.15	13	1.3
ENST00000391742.7	LAIR1	10	1	0	0	13	1.3
ENST00000400588.5	GAB4	10	2	0	0.73	13	1.3
ENST00000464295.6	GPR156	10	1	0	0.96	13	1.3
ENST00000274093.8	GLRA3	10	0	0	1.24	13	1.3
ENST00000671741.2	ARHGEF9	10	3	0	0	13	1.3
ENST00000691036.1	PTPN7	10	2	0	0.87	13	1.3
ENST00000264828.4	COL5A3	67	14	3	0.81	87	1.29851
ENST00000272371.7	OTOF	47	7	1	1.02	61	1.29787
ENST00000256737.8	ANO3	27	5	0	0.91	35	1.2963
ENST00000373381.9	CSMD2	71	22	1	0.36	92	1.29577
ENST00000300399.9	BPIFC	17	6	1	1.25	22	1.29412
ENST00000282499.10	GRIA4	17	10	0	0.41	22	1.29412
ENST00000329066.9	TPO	17	5	0	0.97	22	1.29412
ENST00000354638.8	OCA2	24	8	0	0.87	31	1.29167
ENST00000504830.6	ADAMTS12	24	4	0	0.78	31	1.29167
ENST00000686636.1	ADGRL2	24	4	0	0.3	31	1.29167
ENST00000357033.9	DMD	79	21	0	0	102	1.29114
ENST00000297268.11	COL1A2	52	14	0	0.34	67	1.28846
ENST00000369096.9	PRDM1	7	2	2	0.31	9	1.28571
ENST00000398250.6	PLPP4	7	2	1	1.02	9	1.28571
ENST00000673466.1	AKT3	14	5	1	0.48	18	1.28571
ENST00000316649.10	IL20RA	7	3	1	1.1	9	1.28571
ENST00000373243.7	NCDN	7	2	0	0.26	9	1.28571
ENST00000438567.7	SLC5A9	14	1	0	0.98	18	1.28571
ENST00000354567.7	AK5	14	5	0	0.5	18	1.28571
ENST00000335953.9	ZBTB16	7	3	0	0.25	9	1.28571
ENST00000449290.6	TRIM51	7	3	0	1.17	9	1.28571
ENST00000262262.5	CD33	7	3	0	1.07	9	1.28571
ENST00000403662.8	CSF2RB	14	6	0	0.51	18	1.28571
ENST00000254730.11	EEFSEC	7	0	0	1.35	9	1.28571
ENST00000672341.1	AIMP1	7	1	0	0.93	9	1.28571
ENST00000534000.6	TPD52L1	7	4	0	0.98	9	1.28571
ENST00000380762.5	HCCS	7	1	0	0	9	1.28571
ENST00000380668.10	PRPS2	7	3	0	0	9	1.28571
ENST00000361729.3	E2F2	7	2	0	0.76	9	1.28571
ENST00000294702.6	GFI1	7	0	0	0.72	9	1.28571
ENST00000419761.6	MKX	7	3	0	0.58	9	1.28571
ENST00000358117.10	MPPED2	7	1	0	0.35	9	1.28571
ENST00000308022.7	TMEM134	7	1	0	1.95	9	1.28571
ENST00000356921.7	SLC8A3	7	1	0	0.79	9	1.28571
ENST00000570137.7	CDYL2	7	5	0	0.71	9	1.28571
ENST00000419291.7	PABPN1L	7	2	0	0	9	1.28571
ENST00000321424.7	SIGLEC8	7	2	0	0.98	9	1.28571
ENST00000332149.10	TMPRSS2	14	1	0	0.99	18	1.28571
ENST00000232603.10	MORC1	28	8	0	0.57	36	1.28571
ENST00000335658.7	DPPA4	7	3	0	0.9	9	1.28571
ENST00000341319.8	KLHL6	7	0	0	0.93	9	1.28571
ENST00000296525.7	ASB5	7	1	0	1.32	9	1.28571
ENST00000231420.11	AGXT2	14	4	0	1.19	18	1.28571
ENST00000370830.4	BMP5	7	2	0	0.71	9	1.28571
ENST00000223114.9	MOGAT3	7	2	0	1.42	9	1.28571
ENST00000617537.5	AOAH	21	3	0	0.88	27	1.28571
ENST00000373547.9	PPP6C	7	2	0	0.42	9	1.28571
ENST00000380672.9	BNC2	7	2	0	0.37	9	1.28571
ENST00000333119.8	UXT	7	1	0	0	9	1.28571
ENST00000375006.8	PFKFB1	14	2	0	0	18	1.28571
ENST00000349155.7	TBX3	7	1	0	0.47	9	1.28571
ENST00000215885.4	PLA2G3	7	3	0	0.97	9	1.28571
ENST00000356860.8	CACNA2D1	39	8	1	0.44	50	1.28205
ENST00000307340.8	USH2A	72	9	0	0.86	92	1.27778
ENST00000310300.11	LRCH4	18	2	0	0.87	23	1.27778
ENST00000399655.6	CACNA1C	47	9	0	0.19	60	1.2766
ENST00000355349.4	MYH7	40	11	0	0.64	51	1.275
ENST00000333850.4	TPH2	11	2	1	0.55	14	1.27273
ENST00000547889.6	POTEM	11	6	1	0.35	14	1.27273
ENST00000367429.9	CFH	22	5	0	0.43	28	1.27273
ENST00000295640.9	RNPEP	11	4	0	0.96	14	1.27273
ENST00000646139.2	TECTB	11	3	0	1.26	14	1.27273
ENST00000528416.6	DPF2	11	0	0	0.29	14	1.27273
ENST00000454376.7	PRMT1	11	1	0	0.22	14	1.27273
ENST00000397979.4	MAP2K7	11	4	0	0.45	14	1.27273
ENST00000489711.6	SLC15A2	22	6	0	1.15	28	1.27273
ENST00000296046.4	CPA3	11	2	0	1.18	14	1.27273
ENST00000322350.10	EGFLAM	22	7	0	0.83	28	1.27273
ENST00000373119.9	KLHL4	11	5	0	0	14	1.27273
ENST00000373132.4	STK40	11	2	0	0.42	14	1.27273
ENST00000371494.9	SLC1A7	11	3	0	1.12	14	1.27273
ENST00000393295.8	ISY1	11	3	0	0	14	1.27273
ENST00000296591.10	EDIL3	11	3	0	0.71	14	1.27273
ENST00000686413.1	HDAC9	26	6	1	0.38	33	1.26923
ENST00000264377.8	ADAM23	26	1	0	0.42	33	1.26923
ENST00000375401.8	KDM5C	26	7	0	0	33	1.26923
ENST00000522917.5	FER1L6	41	6	1	0.85	52	1.26829
ENST00000270349.12	SLC6A3	15	6	1	0.39	19	1.26667
ENST00000268296.9	ITGAX	30	10	0	0.84	38	1.26667
ENST00000324602.12	LILRB1	15	6	0	0	19	1.26667
ENST00000349496.11	CTNNB1	15	5	0	0.14	19	1.26667
ENST00000536262.3	SLC5A8	15	5	0	0.99	19	1.26667
ENST00000066544.8	CDC27	19	6	2	0.38	24	1.26316
ENST00000474759.6	CACNA2D3	38	14	0	0.45	48	1.26316
ENST00000357628.8	POT1	19	9	0	0.87	24	1.26316
ENST00000361216.8	ATP1A2	23	8	1	0.6	29	1.26087
ENST00000260526.11	ARHGAP29	23	7	0	0.45	29	1.26087
ENST00000441802.7	FAT1	27	7	0	0.57	34	1.25926
ENST00000389817.8	ABCC8	39	8	0	0.83	49	1.25641
ENST00000262189.11	KMT2C	59	9	3	0.2	74	1.25424
ENST00000475668.6	MGAM	71	25	3	0.83	89	1.25352
ENST00000351677.7	PTPN11	16	4	3	0.16	20	1.25
ENST00000392977.8	ANO4	28	8	2	0.58	35	1.25
ENST00000306602.3	CXCL10	4	2	2	1	5	1.25
ENST00000397968.4	CDH7	12	4	1	0.55	15	1.25
ENST00000360242.9	CCDC102B	8	3	1	1.58	10	1.25
ENST00000338037.11	PLCB1	32	7	1	0.36	40	1.25
ENST00000249373.8	SMO	12	5	1	0.71	15	1.25
ENST00000164139.4	PYGM	20	2	1	0.96	25	1.25
ENST00000336023.9	TUBA1B	4	1	1	0.13	5	1.25
ENST00000556826.6	SLC35F4	8	2	1	0.81	10	1.25
ENST00000338694.7	TEKT1	8	3	1	1.18	10	1.25
ENST00000344099.4	ZNF14	4	3	1	1.3	5	1.25
ENST00000332142.10	KCNH7	16	6	1	0.5	20	1.25
ENST00000439090.7	SAMD3	12	3	1	1.29	15	1.25
ENST00000377507.8	TNFRSF9	8	4	1	0.89	10	1.25
ENST00000359621.5	CELA2A	8	2	0	1.16	10	1.25
ENST00000367400.8	CRB1	12	4	0	0.78	15	1.25
ENST00000380390.6	MMP26	8	2	0	1.4	10	1.25
ENST00000380097.8	TRIM6	8	0	0	0	10	1.25
ENST00000345088.3	DPPA3	4	1	0	1.11	5	1.25
ENST00000521508.2	ALG11	4	0	0	0.91	5	1.25
ENST00000392745.8	TRAF3	12	3	0	0.32	15	1.25
ENST00000651602.1	JDP2	4	1	0	0.93	5	1.25
ENST00000305904.11	DYNLRB2	4	0	0	1.62	5	1.25
ENST00000253799.8	AOC2	4	1	0	1.29	5	1.25
ENST00000308423.7	AOC3	4	4	0	1.06	5	1.25
ENST00000392627.7	GPRC5C	4	0	0	1.11	5	1.25
ENST00000320095.12	METRNL	4	0	0	0.85	5	1.25
ENST00000408945.5	HMSD	4	1	0	1.95	5	1.25
ENST00000328178.13	ZNF85	4	0	0	1.08	5	1.25
ENST00000592535.6	APOC1	4	0	0	1.48	5	1.25
ENST00000338641.10	NF2	16	3	0	0.19	20	1.25
ENST00000215909.10	LGALS1	4	0	0	1.48	5	1.25
ENST00000383671.8	TIGIT	4	1	0	0.93	5	1.25
ENST00000359299.8	ANXA10	12	5	0	1.15	15	1.25
ENST00000308497.9	STOX2	4	0	0	0.57	5	1.25
ENST00000264790.7	MMRN1	8	1	0	1.02	10	1.25
ENST00000377906.2	SPINK9	4	2	0	0.93	5	1.25
ENST00000521381.6	PIK3R1	16	3	0	0.36	20	1.25
ENST00000360388.9	SLC35F1	8	2	0	0.48	10	1.25
ENST00000392477.7	NCOA7	16	2	0	0.52	20	1.25
ENST00000355286.12	EYA4	20	7	0	0.54	25	1.25
ENST00000369681.10	CYB5R4	16	3	0	0.82	20	1.25
ENST00000333190.5	ZNF804B	4	0	0	0.9	5	1.25
ENST00000405005.8	NRG1	12	4	0	0	15	1.25
ENST00000265707.10	ADAM18	20	4	0	1.59	25	1.25
ENST00000371139.9	SH2D1A	4	0	0	0	5	1.25
ENST00000368046.8	CD48	4	0	0	1.31	5	1.25
ENST00000362089.10	CD247	8	3	0	0.63	10	1.25
ENST00000306666.10	PTGER3	4	0	0	0.78	5	1.25
ENST00000305242.10	ODAD2	20	7	0	0	25	1.25
ENST00000497571.6	KLF6	4	0	0	0.11	5	1.25
ENST00000266682.10	SLC6A15	12	0	0	0.6	15	1.25
ENST00000052754.10	DCN	8	1	0	0.79	10	1.25
ENST00000261917.4	HCN4	8	1	0	0.57	10	1.25
ENST00000248089.8	HCFC1R1	4	2	0	1.88	5	1.25
ENST00000205948.11	APOH	8	2	0	1.54	10	1.25
ENST00000392621.6	CD300LB	4	1	0	1.19	5	1.25
ENST00000392619.2	CD300E	4	0	0	1.05	5	1.25
ENST00000398545.5	CFAP53	8	3	0	1.28	10	1.25
ENST00000251203.14	PBX4	8	3	0	1.08	10	1.25
ENST00000356929.3	ZNF708	4	0	0	1.3	5	1.25
ENST00000291759.5	LILRA4	8	0	0	1.28	10	1.25
ENST00000295728.7	CRYBA2	4	1	0	1.37	5	1.25
ENST00000396625.5	COL4A4	48	13	0	0.61	60	1.25
ENST00000304568.4	TM4SF20	4	1	0	1.23	5	1.25
ENST00000409884.6	LRRTM4	4	0	0	0.69	5	1.25
ENST00000537909.4	CDH22	12	3	0	0.78	15	1.25
ENST00000400566.6	SAMSN1	8	1	0	1.11	10	1.25
ENST00000609713.2	KCNJ6	4	1	0	0.48	5	1.25
ENST00000255858.12	SEC14L4	12	1	0	0.99	15	1.25
ENST00000232217.6	RBP2	4	1	0	1.41	5	1.25
ENST00000296350.10	MELTF	16	4	0	1.04	20	1.25
ENST00000398399.7	VGLL3	4	0	0	0.93	5	1.25
ENST00000296741.7	ENPP6	8	1	0	1	10	1.25
ENST00000506738.6	SPINK2	4	2	0	1.83	5	1.25
ENST00000367519.9	EPM2A	4	1	0	1.19	5	1.25
ENST00000211413.10	PRRT1	4	1	0	0.84	5	1.25
ENST00000370657.9	LGSN	4	3	0	1.69	5	1.25
ENST00000222567.6	POLR1F	4	1	0	1.36	5	1.25
ENST00000408931.4	TBX20	8	2	0	0.38	10	1.25
ENST00000222547.8	BET1	4	0	0	1.55	5	1.25
ENST00000372042.6	CHRDL1	12	1	0	0	15	1.25
ENST00000316715.9	GPM6B	8	2	0	0	10	1.25
ENST00000276101.7	AWAT2	8	2	0	0	10	1.25
ENST00000055682.12	NEXMIF	4	0	0	0	5	1.25
ENST00000370068.6	NTNG1	8	4	0	0.44	10	1.25
ENST00000256593.8	GSTM5	8	1	0	1.07	10	1.25
ENST00000271324.6	CD53	8	1	0	0.91	10	1.25
ENST00000405535.3	TMEM79	4	2	0	1.3	5	1.25
ENST00000489294.2	UHMK1	8	0	0	0.62	10	1.25
ENST00000278855.7	OOSP2	4	1	0	0	5	1.25
ENST00000228534.6	IL23A	4	0	0	1.4	5	1.25
ENST00000392492.8	AANAT	4	1	0	1.28	5	1.25
ENST00000597850.2	ZIK1	4	1	0	1.87	5	1.25
ENST00000356208.10	RBM38	4	2	0	0.87	5	1.25
ENST00000345080.5	LIN28B	4	2	0	0.41	5	1.25
ENST00000375105.8	PLA2G2D	4	1	0	1.89	5	1.25
ENST00000380419.8	TUBAL3	4	1	0	1.46	5	1.25
ENST00000291442.4	NR2F6	4	0	0	1.26	5	1.25
ENST00000601440.6	ZNF626	4	1	0	0.76	5	1.25
ENST00000596209.4	ZNF99	4	2	0	1.17	5	1.25
ENST00000600228.6	ZNF616	4	0	0	1.29	5	1.25
ENST00000300105.7	CACNG2	4	2	0	0.27	5	1.25
ENST00000215886.6	LGALS2	4	1	0	1.17	5	1.25
ENST00000295830.13	RPL22L1	4	2	0	0	5	1.25
ENST00000292475.8	ATP5MF	4	1	0	0	5	1.25
ENST00000298181.6	SSX7	8	2	0	0	10	1.25
ENST00000396385.4	MPV17L	4	1	0	1.71	5	1.25
ENST00000226021.5	CACNG1	4	1	0	1.32	5	1.25
ENST00000309950.8	DAPL1	4	2	0	1.83	5	1.25
ENST00000642928.2	CD59	4	0	0	1.28	5	1.25
ENST00000263382.8	ASF1B	4	1	0	0.91	5	1.25
ENST00000370005.4	ELOVL3	4	1	0	1.13	5	1.25
ENST00000309328.8	ZNRD2	4	0	0	1.03	5	1.25
ENST00000375494.4	BPIFB3	16	6	0	0	20	1.25
ENST00000636930.2	ARID1B	20	1	0	0.21	25	1.25
ENST00000610222.3	SYT6	8	0	0	0.72	10	1.25
ENST00000248121.7	SYNGR3	4	0	0	0	5	1.25
ENST00000355044.8	ATRNL1	29	8	0	0.54	36	1.24138
ENST00000524871.6	CNTN5	25	5	0	0.73	31	1.24
ENST00000370460.7	AFF2	21	4	0	0	26	1.2381
ENST00000675795.1	CSF1R	21	4	0	0.49	26	1.2381
ENST00000422843.8	ITK	17	7	1	0.64	21	1.23529
ENST00000360631.8	DCLK1	17	4	0	0.31	21	1.23529
ENST00000342695.9	ATP13A4	30	9	0	0.9	37	1.23333
ENST00000373997.8	A1CF	13	5	1	0.83	16	1.23077
ENST00000435504.9	ASXL2	13	1	1	0.24	16	1.23077
ENST00000371263.8	SPO11	13	2	0	1.26	16	1.23077
ENST00000319363.11	IL17RA	13	0	0	0.9	16	1.23077
ENST00000310325.10	CTSF	13	0	0	1.3	16	1.23077
ENST00000019103.8	SCTR	13	2	0	1.37	16	1.23077
ENST00000337414.9	ARHGAP6	13	4	0	0	16	1.23077
ENST00000367573.7	CACNA1E	48	12	0	0.22	59	1.22917
ENST00000344408.10	EVC2	22	7	0	1.09	27	1.22727
ENST00000255381.2	MYH4	40	10	1	0.94	49	1.225
ENST00000371321.9	CYP2C19	9	2	1	1.67	11	1.22222
ENST00000374866.9	COL5A2	54	14	1	0.11	66	1.22222
ENST00000378585.7	GABRD	9	1	0	0.79	11	1.22222
ENST00000263126.3	AKR1C4	9	3	0	1.34	11	1.22222
ENST00000260682.8	CYP2C9	9	2	0	1.61	11	1.22222
ENST00000504030.7	HTR3A	9	0	0	1.03	11	1.22222
ENST00000683400.1	NTM	9	3	0	0.49	11	1.22222
ENST00000327367.9	SMAD3	9	2	0	0.37	11	1.22222
ENST00000545450.7	MSLN	18	3	0	0	22	1.22222
ENST00000269945.8	DMRTC2	9	2	0	0.52	11	1.22222
ENST00000263431.4	PRKCG	18	5	0	0.48	22	1.22222
ENST00000371141.8	STX16	9	4	0	0.98	11	1.22222
ENST00000296327.10	SLC51A	9	4	0	0.92	11	1.22222
ENST00000348904.4	C7orf57	9	3	0	1.19	11	1.22222
ENST00000368034.9	CD244	9	0	0	0.5	11	1.22222
ENST00000367996.6	ADAMTS4	9	3	0	0.73	11	1.22222
ENST00000313010.8	PRCP	9	2	0	1.12	11	1.22222
ENST00000572969.6	SPATA22	9	2	0	0.91	11	1.22222
ENST00000156626.12	ST6GALNAC1	9	3	0	1	11	1.22222
ENST00000301146.9	CYP2A7	9	1	0	1.16	11	1.22222
ENST00000304081.9	NT5C1B	9	2	0	0	11	1.22222
ENST00000295131.3	ZSWIM2	9	1	0	1.06	11	1.22222
ENST00000316428.10	LRRC31	9	3	0	1	11	1.22222
ENST00000360057.7	TPK1	9	2	0	1.34	11	1.22222
ENST00000286355.10	ADCY8	18	3	0	0.59	22	1.22222
ENST00000373296.8	TBX22	9	3	0	0	11	1.22222
ENST00000342380.3	ASTL	9	2	0	1.02	11	1.22222
ENST00000209668.3	ADH1A	9	3	0	1.1	11	1.22222
ENST00000323110.2	CYP11B2	9	1	0	1.01	11	1.22222
ENST00000651989.2	LRRC7	27	4	0	0.2	33	1.22222
ENST00000357654.9	BRCA1	23	7	1	0.89	28	1.21739
ENST00000367662.5	PAPPA2	23	4	0	0.55	28	1.21739
ENST00000274487.9	ADAMTS19	23	3	0	0.83	28	1.21739
ENST00000620364.5	COL19A1	51	15	1	0.88	62	1.21569
ENST00000370888.6	LRRC1	14	5	1	0.64	17	1.21429
ENST00000374391.7	ALOX5	14	0	0	0.93	17	1.21429
ENST00000370608.8	MCOLN2	14	6	0	1.04	17	1.21429
ENST00000297338.7	RAD21	14	6	0	0.34	17	1.21429
ENST00000254627.4	OC90	14	4	0	1.27	17	1.21429
ENST00000695795.1	PDE4DIP	47	10	3	0	57	1.21277
ENST00000400454.6	DSCAM	33	4	0	0.28	40	1.21212
ENST00000534061.6	NAALAD2	19	9	1	1.23	23	1.21053
ENST00000355870.8	STK31	24	8	2	0.78	29	1.20833
ENST00000293441.6	SHANK1	24	8	1	0.38	29	1.20833
ENST00000377604.8	RBM10	24	4	0	0	29	1.20833
ENST00000521978.6	RIMS1	34	6	0	0	41	1.20588
ENST00000379405.4	PRSS3	5	3	2	1.22	6	1.2
ENST00000251296.4	IGSF21	10	3	1	0.86	12	1.2
ENST00000650905.2	MYD88	5	1	1	0.72	6	1.2
ENST00000039007.5	OTC	10	3	1	0	12	1.2
ENST00000251453.8	RPS16	5	1	1	0.31	6	1.2
ENST00000339996.4	MYMK	5	1	1	1.02	6	1.2
ENST00000352241.9	MITF	10	4	1	0.48	12	1.2
ENST00000368143.6	TMEM244	5	2	1	1.87	6	1.2
ENST00000693622.1	FCER1A	5	3	1	1.43	6	1.2
ENST00000699088.1	PVRIG	5	3	1	0	6	1.2
ENST00000334634.9	TRIM46	10	2	0	0	12	1.2
ENST00000417209.2	RGS21	5	0	0	1.86	6	1.2
ENST00000367459.8	RGS1	5	0	0	0.81	6	1.2
ENST00000336119.8	NLRP3	10	5	0	0.64	12	1.2
ENST00000337653.7	CHAT	15	4	0	0.97	18	1.2
ENST00000263321.6	TYR	5	0	0	1.35	6	1.2
ENST00000315765.10	HEPHL1	20	7	0	1.15	24	1.2
ENST00000261654.10	ADGRD1	25	4	0	0.83	30	1.2
ENST00000256958.3	SLCO1B1	15	3	0	1.43	18	1.2
ENST00000388922.9	ACVRL1	10	4	0	0.57	12	1.2
ENST00000557649.6	C14orf180	5	1	0	1.63	6	1.2
ENST00000216807.12	BRMS1L	10	3	0	0.81	12	1.2
ENST00000268766.11	NEK8	15	5	0	0.84	18	1.2
ENST00000321925.9	SLC14A1	10	1	0	1.11	12	1.2
ENST00000507754.9	NDUFA13	5	3	0	1.3	6	1.2
ENST00000326003.7	KLK3	5	1	0	1.07	6	1.2
ENST00000355524.8	FCAR	5	2	0	1.12	6	1.2
ENST00000356140.10	ACMSD	10	3	0	1.06	12	1.2
ENST00000260649.11	SLC3A1	10	1	0	1.53	12	1.2
ENST00000316673.9	HNF4A	10	2	0	0.44	12	1.2
ENST00000216144.4	CABP7	5	2	0	0.82	6	1.2
ENST00000216139.10	ACR	5	0	0	0.94	6	1.2
ENST00000394140.9	NIT2	10	1	0	1.25	12	1.2
ENST00000281273.8	QTRT2	10	3	0	0.9	12	1.2
ENST00000452583.6	KCNMB2	5	3	0	0.59	6	1.2
ENST00000383768.7	ZCWPW2	10	3	0	1.33	12	1.2
ENST00000296870.3	IL3	5	4	0	1.43	6	1.2
ENST00000393943.10	GABRA1	10	1	0	0.28	12	1.2
ENST00000264932.11	SDHA	15	3	0	0.79	18	1.2
ENST00000379153.4	CD83	5	2	0	1.38	6	1.2
ENST00000412168.7	GPX5	5	3	0	1.37	6	1.2
ENST00000307271.4	GIMAP8	5	1	0	1.11	6	1.2
ENST00000325885.6	ASB4	5	1	0	1.23	6	1.2
ENST00000259526.4	CCN3	5	4	0	0.97	6	1.2
ENST00000377470.8	SPATC1	5	0	0	1.28	6	1.2
ENST00000259365.9	TMOD1	10	3	0	0.59	12	1.2
ENST00000338637.13	ZNF81	5	1	0	0	6	1.2
ENST00000311936.8	KRAS	5	3	0	0.26	6	1.2
ENST00000282397.9	FLT1	30	8	0	0.38	36	1.2
ENST00000539517.7	NOVA1	5	1	0	0.38	6	1.2
ENST00000356897.1	IL27	5	1	0	0.7	6	1.2
ENST00000504102.6	SPOP	10	2	0	0.38	12	1.2
ENST00000342166.10	DPY30	5	1	0	0.75	6	1.2
ENST00000359801.8	SIRPB2	5	2	0	0.95	6	1.2
ENST00000353224.10	PAK5	10	2	0	0.33	12	1.2
ENST00000397394.8	LARGE1	15	0	0	0.61	18	1.2
ENST00000319332.10	P3H2	15	5	0	1.25	18	1.2
ENST00000357232.10	DCHS2	20	1	0	0.91	24	1.2
ENST00000367976.4	CCN2	5	0	0	1.05	6	1.2
ENST00000483722.2	TREML2	5	0	0	1.36	6	1.2
ENST00000372991.9	CCND3	5	4	0	0.55	6	1.2
ENST00000339139.5	CRISP2	10	1	0	1.09	12	1.2
ENST00000265441.8	WNT2	5	2	0	0.51	6	1.2
ENST00000194130.7	SLC13A1	15	3	0	1.05	18	1.2
ENST00000350549.8	PRSS37	5	0	0	0	6	1.2
ENST00000359396.9	TRPV6	15	3	0	0.64	18	1.2
ENST00000262186.10	KCNH2	15	0	0	0.57	18	1.2
ENST00000262644.9	BPNT2	5	2	0	0.62	6	1.2
ENST00000286614.11	MMP16	10	2	0	0.3	12	1.2
ENST00000370314.9	GABRA3	10	6	0	0	12	1.2
ENST00000219022.3	OLFM4	5	1	0	1.16	6	1.2
ENST00000291934.4	TMEM190	5	0	0	1.41	6	1.2
ENST00000393200.7	IL36RN	5	0	0	1.31	6	1.2
ENST00000321253.7	TUBA3D	5	3	0	0.97	6	1.2
ENST00000263863.9	GNLY	5	2	0	1.55	6	1.2
ENST00000382276.8	DMRT1	5	2	0	0.43	6	1.2
ENST00000261731.4	LHX5	5	0	0	0.42	6	1.2
ENST00000258613.5	THSD1	5	1	0	0.86	6	1.2
ENST00000561981.5	FRRS1L	5	0	0	1.41	6	1.2
ENST00000503362.2	SPCS3	5	1	0	0.62	6	1.2
ENST00000231009.3	GZMK	5	4	0	1.25	6	1.2
ENST00000650385.1	FCGR3B	5	0	0	1.47	6	1.2
ENST00000543484.2	TMEM52B	5	0	0	1.49	6	1.2
ENST00000393959.6	GABRB2	10	3	0	0.43	12	1.2
ENST00000252172.9	MYH13	41	4	0	0.86	49	1.19512
ENST00000361713.2	ANKRD30A	36	6	1	1.3	43	1.19444
ENST00000519560.6	SLIT3	36	7	1	0	43	1.19444
ENST00000261336.7	PZP	36	7	0	0.93	43	1.19444
ENST00000402815.6	DGKB	26	4	0	0.76	31	1.19231
ENST00000677713.2	TRPM3	26	6	0	0.48	31	1.19231
ENST00000462833.6	ADCY5	21	5	1	0.33	25	1.19048
ENST00000219476.9	TSC2	42	10	0	0.2	50	1.19048
ENST00000375460.3	PADI3	16	3	1	0.9	19	1.1875
ENST00000276373.10	SLC18A1	16	4	1	1.49	19	1.1875
ENST00000368594.8	INPP5A	16	3	0	0.36	19	1.1875
ENST00000170150.4	BPIFB2	16	5	0	0.96	19	1.1875
ENST00000375486.9	PADI2	16	3	0	1.33	19	1.1875
ENST00000261195.3	GYS2	16	1	0	1.28	19	1.1875
ENST00000395987.8	DNAI7	16	2	0	0	19	1.1875
ENST00000707071.1	PBRM1	32	9	0	0	38	1.1875
ENST00000342929.4	NLRP13	11	4	2	1.02	13	1.18182
ENST00000241416.12	ACVR2A	11	2	1	0.22	13	1.18182
ENST00000342694.7	NPR2	22	5	1	0.52	26	1.18182
ENST00000419617.7	STK3	11	2	1	1.07	13	1.18182
ENST00000366933.5	SPATA17	11	2	0	1.32	13	1.18182
ENST00000266544.10	NDUFA9	11	3	0	0.78	13	1.18182
ENST00000157812.7	PSMC4	11	1	0	0.41	13	1.18182
ENST00000323963.10	EIF4A2	11	2	0	0.3	13	1.18182
ENST00000273283.7	ITIH1	22	3	0	1.07	26	1.18182
ENST00000296043.7	SHROOM3	11	3	0	0.45	13	1.18182
ENST00000282356.9	CAMK4	11	2	0	1.1	13	1.18182
ENST00000252034.12	ELN	33	7	0	0.7	39	1.18182
ENST00000503731.6	TUSC3	11	1	0	1.31	13	1.18182
ENST00000328252.4	PAPPA	22	4	0	0.47	26	1.18182
ENST00000378993.6	IL1RAPL1	11	3	0	0	13	1.18182
ENST00000682573.1	PCDH11X	11	3	0	0	13	1.18182
ENST00000318247.7	RORC	11	1	0	0.35	13	1.18182
ENST00000251127.11	NALCN	44	11	0	0.58	52	1.18182
ENST00000439986.9	CCBE1	11	3	0	0.93	13	1.18182
ENST00000246801.8	TSKS	11	1	0	0.59	13	1.18182
ENST00000366953.8	SLC22A2	11	6	0	1.12	13	1.18182
ENST00000366756.4	DLL1	11	2	0	0.24	13	1.18182
ENST00000538487.7	GRM4	11	5	0	0.48	13	1.18182
ENST00000262948.10	MAP2K2	11	5	0	0.86	13	1.18182
ENST00000405093.9	MYH6	39	12	1	0.63	46	1.17949
ENST00000696593.1	ROBO2	28	8	1	0	33	1.17857
ENST00000511685.6	TENM3	28	9	0	0.31	33	1.17857
ENST00000423059.9	THSD7A	28	8	0	0.5	33	1.17857
ENST00000622132.5	ABCB1	28	6	0	0.58	33	1.17857
ENST00000334504.12	COL4A6	45	9	0	0	53	1.17778
ENST00000221891.9	APLP1	17	4	0	0.71	20	1.17647
ENST00000402696.9	TF	17	5	0	0.83	20	1.17647
ENST00000458420.7	CLSTN2	17	1	0	0.58	20	1.17647
ENST00000361835.8	FCRL5	17	6	0	1.01	20	1.17647
ENST00000358432.8	EPHA2	17	5	0	0.65	20	1.17647
ENST00000599921.6	PLA2G4C	17	0	0	1.13	20	1.17647
ENST00000358173.8	EPHB4	17	3	0	0.65	20	1.17647
ENST00000389418.9	PTPRN2	23	5	0	0.81	27	1.17391
ENST00000614907.3	AGBL1	23	8	0	1.31	27	1.17391
ENST00000233242.5	APOB	29	4	0	0.54	34	1.17241
ENST00000399429.8	COL28A1	35	7	0	1.12	41	1.17143
ENST00000645393.2	COL13A1	41	4	0	0.89	48	1.17073
ENST00000295269.5	SLC9A4	12	4	2	1.06	14	1.16667
ENST00000417545.5	TRIM48	6	2	1	1.58	7	1.16667
ENST00000376670.9	GATA1	6	4	1	0	7	1.16667
ENST00000302451.9	PDILT	12	3	1	0.99	14	1.16667
ENST00000244336.10	CEACAM8	6	4	1	1.22	7	1.16667
ENST00000187910.7	PSG6	6	3	1	1.48	7	1.16667
ENST00000300006.9	BMERB1	6	1	1	0.86	7	1.16667
ENST00000436072.7	SFRP4	6	1	1	0.86	7	1.16667
ENST00000369124.5	PLEKHO1	6	1	0	0.73	7	1.16667
ENST00000378191.5	AJAP1	6	0	0	0.38	7	1.16667
ENST00000379328.9	GATA3	6	1	0	0.38	7	1.16667
ENST00000375936.9	DAOA	6	2	0	1.46	7	1.16667
ENST00000325844.9	MRPS11	6	2	0	0	7	1.16667
ENST00000341529.8	CDH5	12	3	0	0.66	14	1.16667
ENST00000292114.8	TMEM199	6	4	0	1.37	7	1.16667
ENST00000649279.2	SETBP1	6	0	0	0.14	7	1.16667
ENST00000258091.10	CCT7	12	2	0	0.46	14	1.16667
ENST00000684519.1	MACROD2	18	6	0	0	21	1.16667
ENST00000371030.4	ZNF831	6	0	0	0.82	7	1.16667
ENST00000466937.2	ZPLD1	12	2	0	1.04	14	1.16667
ENST00000295756.11	TRAT1	6	3	0	1.73	7	1.16667
ENST00000264245.9	ARHGAP31	12	1	0	0.38	14	1.16667
ENST00000232607.7	UMPS	6	3	0	0.74	7	1.16667
ENST00000467087.7	STIM2	12	1	0	0.51	14	1.16667
ENST00000231198.12	THG1L	6	0	0	1.11	7	1.16667
ENST00000374859.3	PSMB9	6	1	0	0.92	7	1.16667
ENST00000397541.6	WEE2	12	4	0	1.03	14	1.16667
ENST00000340368.9	INSIG1	6	1	0	1.02	7	1.16667
ENST00000334348.8	UPK3B	6	1	0	1.24	7	1.16667
ENST00000289957.3	CHRNB3	6	1	0	1.07	7	1.16667
ENST00000260113.7	PI15	6	0	0	1.6	7	1.16667
ENST00000370103.9	OLFM3	6	0	0	0.59	7	1.16667
ENST00000263177.5	PLPPR5	6	1	0	0.7	7	1.16667
ENST00000317204.11	TOLLIP	6	0	0	0.75	7	1.16667
ENST00000528851.6	MS4A6A	6	0	0	1.33	7	1.16667
ENST00000275517.8	CDCA5	6	0	0	0.88	7	1.16667
ENST00000007390.3	TSR3	6	2	0	1.65	7	1.16667
ENST00000268389.6	IGSF6	6	0	0	1.77	7	1.16667
ENST00000225328.10	P2RX5	12	3	0	1.07	14	1.16667
ENST00000222002.4	SULT2A1	6	2	0	1.61	7	1.16667
ENST00000293255.3	CABP5	6	2	0	1.35	7	1.16667
ENST00000336334.8	KLK5	6	3	0	1.06	7	1.16667
ENST00000502773.6	PDGFC	6	1	0	0.34	7	1.16667
ENST00000295645.9	PDCL2	6	2	0	1.27	7	1.16667
ENST00000251566.9	UGT2A3	6	2	0	1.52	7	1.16667
ENST00000310357.8	GPRC6A	6	0	0	1.42	7	1.16667
ENST00000375023.3	NOTCH4	30	8	0	0.87	35	1.16667
ENST00000438763.7	HLA-DOB	6	0	0	1.22	7	1.16667
ENST00000405709.7	IMMP2L	6	0	0	1.76	7	1.16667
ENST00000375835.9	SHC3	12	3	0	0.42	14	1.16667
ENST00000373367.8	ZDHHC15	12	2	0	0	14	1.16667
ENST00000361200.7	STYXL2	6	0	0	1.06	7	1.16667
ENST00000272133.4	CNIH3	6	1	0	0.98	7	1.16667
ENST00000313334.13	BTF3L4	6	1	0	1.37	7	1.16667
ENST00000591589.3	RDH8	6	0	0	1.07	7	1.16667
ENST00000339852.5	NCCRP1	6	2	0	1.4	7	1.16667
ENST00000306627.8	UBE2E1	6	2	0	0.52	7	1.16667
ENST00000246895.9	STATH	6	1	0	1.36	7	1.16667
ENST00000252288.8	GAMT	6	0	0	1.54	7	1.16667
ENST00000221943.14	DMAC2	6	2	0	1.32	7	1.16667
ENST00000342951.11	PSG5	6	2	0	1.75	7	1.16667
ENST00000303415.7	SIRPG	6	0	0	1.36	7	1.16667
ENST00000216923.5	ZFP64	6	0	0	0.44	7	1.16667
ENST00000341105.7	GATA2	6	1	0	0.34	7	1.16667
ENST00000324978.8	AQP10	6	1	0	0.99	7	1.16667
ENST00000543264.7	SHD	6	1	0	1.3	7	1.16667
ENST00000357700.11	ASB13	6	3	0	1.69	7	1.16667
ENST00000305454.8	VXN	6	0	0	0.6	7	1.16667
ENST00000696102.1	TEX9	12	2	0	0	14	1.16667
ENST00000674085.2	CD1D	6	0	0	1.19	7	1.16667
ENST00000396477.5	CEACAM18	6	0	0	0	7	1.16667
ENST00000464942.7	DIABLO	6	4	0	1.25	7	1.16667
ENST00000684362.1	ZSCAN29	6	2	0	0.92	7	1.16667
ENST00000684732.1	KLK12	6	0	0	1.56	7	1.16667
ENST00000650543.2	KLK14	6	2	0	1.35	7	1.16667
ENST00000619315.2	LCN9	6	2	0	0	7	1.16667
ENST00000334456.10	PDE2A	31	9	0	0.56	36	1.16129
ENST00000464233.6	ROBO1	31	5	0	0.86	36	1.16129
ENST00000262442.9	DNAH9	69	18	0	0.78	80	1.15942
ENST00000231790.8	MLH1	19	6	2	0.64	22	1.15789
ENST00000276609.8	SLC26A7	19	4	1	1.03	22	1.15789
ENST00000374080.8	MED12	45	20	1	0	52	1.15556
ENST00000221856.11	FSD1	13	4	1	0.57	15	1.15385
ENST00000268603.9	CDH11	13	8	1	0.25	15	1.15385
ENST00000221700.11	CYP4F2	13	3	1	1.2	15	1.15385
ENST00000438015.7	CHEK1	13	2	0	0.83	15	1.15385
ENST00000314672.10	KCNH6	13	4	0	1.14	15	1.15385
ENST00000324695.9	TRPM8	26	8	0	0.95	30	1.15385
ENST00000202625.7	TGM6	13	2	0	1.13	15	1.15385
ENST00000375852.5	HCK	13	3	0	0	15	1.15385
ENST00000360079.8	XRCC6	13	4	0	0.17	15	1.15385
ENST00000296575.8	HHIP	13	3	0	0.29	15	1.15385
ENST00000298699.7	C12orf50	13	1	0	0.8	15	1.15385
ENST00000261584.9	PALB2	13	2	0	0.9	15	1.15385
ENST00000410087.8	CERKL	13	3	0	1.43	15	1.15385
ENST00000324068.2	CAPN6	13	3	0	0	15	1.15385
ENST00000316851.12	NCAM1	20	4	0	0.22	23	1.15
ENST00000301178.9	AXL	20	10	0	0.63	23	1.15
ENST00000370768.7	FUBP1	20	3	0	0.28	23	1.15
ENST00000290868.7	UROC1	20	4	0	1.06	23	1.15
ENST00000371117.8	PKHD1	67	13	0	0.78	77	1.14925
ENST00000471454.6	STXBP5L	27	5	1	0.5	31	1.14815
ENST00000446997.6	SLC4A10	27	5	0	0.4	31	1.14815
ENST00000005226.12	USH1C	27	8	0	0.88	31	1.14815
ENST00000298229.7	INPPL1	28	7	2	0.78	32	1.14286
ENST00000397752.8	MET	21	5	2	0.45	24	1.14286
ENST00000370862.4	HCRTR2	7	3	2	0.6	8	1.14286
ENST00000344626.10	SMARCA4	35	12	1	0.23	40	1.14286
ENST00000368830.8	MRPL9	7	2	1	0	8	1.14286
ENST00000262340.6	RPE65	14	5	1	1	16	1.14286
ENST00000392038.7	AKT2	14	2	1	0.4	16	1.14286
ENST00000401401.8	MMD2	7	1	1	1.35	8	1.14286
ENST00000361492.9	GLI2	14	6	1	0.36	16	1.14286
ENST00000367879.9	UCK2	7	1	0	0.42	8	1.14286
ENST00000366578.6	ACTN2	21	5	0	0.43	24	1.14286
ENST00000370383.5	EPHX4	7	0	0	0.93	8	1.14286
ENST00000370185.9	PLPPR4	7	1	0	0.58	8	1.14286
ENST00000227752.8	IL10RA	7	0	0	0.9	8	1.14286
ENST00000278865.8	MS4A3	7	0	0	1.15	8	1.14286
ENST00000332981.11	PRKCH	14	4	0	0.47	16	1.14286
ENST00000415576.7	PSMA8	7	0	0	0.92	8	1.14286
ENST00000085219.10	CD22	14	2	0	0.64	16	1.14286
ENST00000335877.11	PSMF1	7	1	0	1.38	8	1.14286
ENST00000646124.2	LZTR1	21	7	0	2	24	1.14286
ENST00000232003.5	HRG	7	1	0	1.29	8	1.14286
ENST00000419235.7	DUSP22	7	0	0	1.41	8	1.14286
ENST00000198536.7	PILRA	7	2	0	1.43	8	1.14286
ENST00000004103.8	TMEM176A	7	0	0	1.09	8	1.14286
ENST00000319273.10	TAC1	7	1	0	0.81	8	1.14286
ENST00000361069.9	LAMC3	28	5	0	0.91	32	1.14286
ENST00000621218.5	PLP1	7	1	0	0	8	1.14286
ENST00000371106.4	XPNPEP2	21	4	0	0	24	1.14286
ENST00000333026.4	DGAT2L6	7	3	0	0	8	1.14286
ENST00000367868.4	GPA33	7	0	0	0.96	8	1.14286
ENST00000356545.7	RSPO1	7	2	0	1.01	8	1.14286
ENST00000286628.14	KCNMA1	28	5	0	0.33	32	1.14286
ENST00000398802.6	SLC25A45	7	1	0	1.22	8	1.14286
ENST00000381346.9	RDH11	7	1	0	0.9	8	1.14286
ENST00000292147.7	ETHE1	7	1	0	0.97	8	1.14286
ENST00000296522.11	HPGD	7	2	0	1.28	8	1.14286
ENST00000651883.2	ACSL6	21	3	0	0.58	24	1.14286
ENST00000343218.10	DPYSL3	14	3	0	0.39	16	1.14286
ENST00000283415.4	LPCAT1	14	1	0	0.56	16	1.14286
ENST00000282507.8	UGT3A2	7	1	0	1.08	8	1.14286
ENST00000276646.14	SYBU	7	2	0	0.89	8	1.14286
ENST00000395715.8	TRPS1	7	1	0	0.11	8	1.14286
ENST00000276708.9	GSDMC	14	1	0	1.15	16	1.14286
ENST00000256404.8	PEBP4	7	2	0	1.27	8	1.14286
ENST00000439388.6	SARDH	21	2	0	1.09	24	1.14286
ENST00000341864.6	TAF9B	7	2	0	0	8	1.14286
ENST00000377185.3	SPDYC	7	4	0	0	8	1.14286
ENST00000578921.6	RAB31	7	2	0	1.52	8	1.14286
ENST00000237264.9	TBPL1	7	1	0	0.42	8	1.14286
ENST00000254759.8	COQ3	7	1	0	1.05	8	1.14286
ENST00000374153.7	TMEM273	7	2	0	1.43	8	1.14286
ENST00000318008.11	LASP1	7	2	0	0.41	8	1.14286
ENST00000334976.11	EMC10	7	2	0	1.61	8	1.14286
ENST00000390654.8	COL23A1	29	8	0	1.32	33	1.13793
ENST00000310758.9	ELMO1	22	5	1	0.34	25	1.13636
ENST00000324559.9	ANO5	22	5	0	1.03	25	1.13636
ENST00000504154.6	SLIT2	37	10	2	0.23	42	1.13514
ENST00000390649.8	NLRP5	15	4	1	0.96	17	1.13333
ENST00000263932.7	TNFRSF8	15	3	0	0	17	1.13333
ENST00000570248.6	NDRG4	15	3	0	0.82	17	1.13333
ENST00000322088.11	PPP2R1A	15	2	0	0.35	17	1.13333
ENST00000358540.7	PTPN5	15	2	0	0.58	17	1.13333
ENST00000283249.7	ITGB6	15	2	0	1.2	17	1.13333
ENST00000336431.10	GGT7	15	3	0	0.68	17	1.13333
ENST00000266086.6	SLC5A4	15	5	0	0.96	17	1.13333
ENST00000394236.9	PROS1	15	1	0	0.53	17	1.13333
ENST00000265849.12	PMS2	15	7	0	0.9	17	1.13333
ENST00000282849.10	ADAMTS18	23	5	1	1.06	26	1.13043
ENST00000292357.8	PEAR1	23	5	0	1.05	26	1.13043
ENST00000343257.7	CLCN1	23	3	0	1.03	26	1.13043
ENST00000533213.7	ABLIM1	23	3	0	0.52	26	1.13043
ENST00000648268.1	ATP1A3	23	4	0	0.17	26	1.13043
ENST00000460012.7	PLCH1	23	5	0	0.65	26	1.13043
ENST00000377067.9	GPC5	8	2	1	1.12	9	1.125
ENST00000257189.5	DSG3	16	2	1	0.86	18	1.125
ENST00000543571.6	LATS1	8	2	1	0.32	9	1.125
ENST00000339375.9	TMEM130	8	2	1	1.19	9	1.125
ENST00000241337.9	GSTM2	8	0	0	1.42	9	1.125
ENST00000525748.6	SLC6A5	16	2	0	0.76	18	1.125
ENST00000251170.12	SEC14L5	16	1	0	1.49	18	1.125
ENST00000348931.9	ZPBP2	8	1	0	1.23	9	1.125
ENST00000382768.2	SERPINB12	8	0	0	1.79	9	1.125
ENST00000409110.6	SAG	16	2	0	0.92	18	1.125
ENST00000428798.7	HTR3D	8	0	0	1.28	9	1.125
ENST00000302068.9	FGB	8	1	0	0.66	9	1.125
ENST00000342868.7	BTNL3	8	2	0	0.85	9	1.125
ENST00000282753.6	GRM1	8	2	0	0.42	9	1.125
ENST00000206249.8	ESR1	8	2	0	0.46	9	1.125
ENST00000230256.8	UNC93A	8	0	0	1.13	9	1.125
ENST00000373091.8	GRIK3	16	1	0	0.4	18	1.125
ENST00000354431.9	LRRIQ3	8	0	0	1.6	9	1.125
ENST00000526014.6	FXYD6	8	2	0	0	9	1.125
ENST00000312150.5	KRT25	8	2	0	1	9	1.125
ENST00000425629.8	SIGLEC6	8	2	0	0.98	9	1.125
ENST00000265322.8	PECR	8	1	0	1.74	9	1.125
ENST00000646673.2	SAMHD1	16	2	0	0.89	18	1.125
ENST00000542869.3	PTK6	8	0	0	1.26	9	1.125
ENST00000285208.9	RAB6B	8	2	0	0.4	9	1.125
ENST00000226444.4	SULT1E1	8	1	0	1.38	9	1.125
ENST00000313708.11	EBF1	16	4	0	0.26	18	1.125
ENST00000467963.6	BRD9	16	3	0	0.93	18	1.125
ENST00000263045.9	CRISP3	8	3	0	1.48	9	1.125
ENST00000395749.7	CAMK2B	24	7	0	0.45	27	1.125
ENST00000382080.6	SGCZ	8	2	0	1.33	9	1.125
ENST00000523022.6	CA1	8	0	0	1.8	9	1.125
ENST00000429814.3	TRIM34	8	1	0	0	9	1.125
ENST00000226279.8	CD38	8	1	0	1.29	9	1.125
ENST00000335715.9	SULT1A2	8	1	0	1.24	9	1.125
ENST00000240364.7	FAM117A	8	3	0	0.77	9	1.125
ENST00000380044.6	MPV17	8	0	0	1.37	9	1.125
ENST00000231706.6	SLC7A14	8	3	0	0.78	9	1.125
ENST00000340181.9	ETV7	8	2	0	1.38	9	1.125
ENST00000009180.10	CD9	8	1	0	0.56	9	1.125
ENST00000400358.9	SGSM1	25	7	1	0.67	28	1.12
ENST00000418030.7	ADCY4	25	8	0	1.09	28	1.12
ENST00000361099.8	STAT1	25	1	0	0.27	28	1.12
ENST00000075322.11	ENPP2	25	3	0	0.64	28	1.12
ENST00000304611.13	PEX6	17	2	1	0.8	19	1.11765
ENST00000263035.9	DHTKD1	17	1	0	0.86	19	1.11765
ENST00000248933.11	SEZ6L	17	6	0	0.45	19	1.11765
ENST00000261191.12	INTS13	17	4	0	0.46	19	1.11765
ENST00000266579.9	SLC38A4	17	3	0	0.51	19	1.11765
ENST00000378402.10	PKHD1L1	78	15	0	1.05	87	1.11538
ENST00000328300.11	COL4A5	53	13	0	0	59	1.11321
ENST00000444136.6	TDRD5	18	2	1	0.41	20	1.11111
ENST00000373960.4	DES	9	3	1	0.81	10	1.11111
ENST00000374272.4	TRIM63	9	2	1	1.33	10	1.11111
ENST00000330722.7	KRT6A	9	1	1	0.76	10	1.11111
ENST00000264318.4	GABRA4	9	4	1	0.39	10	1.11111
ENST00000367284.10	ELF3	9	2	0	0.68	10	1.11111
ENST00000367278.8	LGR6	18	2	0	0.89	20	1.11111
ENST00000260191.8	HTR3B	9	1	0	1.21	10	1.11111
ENST00000299106.9	JAM3	9	1	0	1	10	1.11111
ENST00000278460.12	CSTPP1	9	1	0	1	10	1.11111
ENST00000380152.8	BRCA2	27	2	0	0.8	30	1.11111
ENST00000216832.9	PNN	9	5	0	0.56	10	1.11111
ENST00000330710.10	HHIPL1	9	2	0	1.12	10	1.11111
ENST00000347644.8	SLC28A2	18	4	0	1.18	20	1.11111
ENST00000341459.8	SLC24A5	9	2	0	1.16	10	1.11111
ENST00000302536.3	VAT1L	9	0	0	1.06	10	1.11111
ENST00000316470.9	ABHD1	9	1	0	1.36	10	1.11111
ENST00000403687.8	RASGRP3	18	3	0	0	20	1.11111
ENST00000375483.4	BPIFB4	18	4	0	1.08	20	1.11111
ENST00000356692.10	PPP4R2	9	0	0	0.81	10	1.11111
ENST00000264312.12	OCIAD1	9	2	0	1.11	10	1.11111
ENST00000265404.7	STAP1	9	1	0	0.98	10	1.11111
ENST00000374994.9	TGFBR1	9	3	0	0.51	10	1.11111
ENST00000257248.3	CBLIF	9	3	0	0.87	10	1.11111
ENST00000539277.6	TMTC1	18	7	0	0.81	20	1.11111
ENST00000293670.3	KRT83	9	0	0	1.23	10	1.11111
ENST00000257951.3	KRT84	9	1	0	1.02	10	1.11111
ENST00000267119.6	KRT71	9	3	0	1.12	10	1.11111
ENST00000301329.11	GLOD4	9	2	0	1.84	10	1.11111
ENST00000585124.6	AURKB	9	1	0	0.96	10	1.11111
ENST00000253719.7	NAPSA	9	2	0	1.31	10	1.11111
ENST00000328853.11	CLEC4G	9	2	0	1.44	10	1.11111
ENST00000302450.11	CKAP2L	9	2	0	0.72	10	1.11111
ENST00000449682.3	MST1	18	2	0	0.95	20	1.11111
ENST00000274576.9	GLRA1	9	5	0	0.98	10	1.11111
ENST00000521389.6	RNF130	9	3	0	0.76	10	1.11111
ENST00000517956.5	FBXO32	9	3	0	0.54	10	1.11111
ENST00000312584.4	TNFRSF10D	9	3	0	0.92	10	1.11111
ENST00000256108.10	IMPA1	9	0	0	1.53	10	1.11111
ENST00000340855.11	IDS	9	1	0	0	10	1.11111
ENST00000599218.6	PRICKLE3	9	2	0	0	10	1.11111
ENST00000467482.6	GPR143	9	1	0	0	10	1.11111
ENST00000257974.3	KRT82	9	5	0	1.13	10	1.11111
ENST00000260643.7	PREB	9	2	0	0.83	10	1.11111
ENST00000295992.8	PCOLCE2	9	1	0	1.06	10	1.11111
ENST00000673742.1	CASP8	9	4	0	0.7	10	1.11111
ENST00000683033.1	ADGRL3	27	4	0	0.45	30	1.11111
ENST00000695409.1	SORBS2	27	4	0	0	30	1.11111
ENST00000381668.9	ATP8A1	37	8	1	0.66	41	1.10811
ENST00000371372.6	CACNA1B	47	11	2	0.43	52	1.10638
ENST00000355265.7	KEL	19	8	1	1.11	21	1.10526
ENST00000277120.8	NTRK2	19	3	0	0.12	21	1.10526
ENST00000359596.8	RYR1	106	22	0	0.64	117	1.10377
ENST00000378910.10	NPHS1	29	5	1	0.87	32	1.10345
ENST00000317775.11	NOS1	29	9	0	0.4	32	1.10345
ENST00000389420.8	ADAMTS20	39	5	0	0.95	43	1.10256
ENST00000320574.10	POLE	49	9	0	0.75	54	1.10204
ENST00000696799.1	RIMS2	30	8	2	0	33	1.1
ENST00000308666.4	ABCD2	10	3	1	0.71	11	1.1
ENST00000263285.11	LY9	10	1	0	1.1	11	1.1
ENST00000456354.7	CATSPER4	10	4	0	1.03	11	1.1
ENST00000301891.9	SLC22A11	10	2	0	1.11	11	1.1
ENST00000548759.2	DTX1	10	1	0	0.74	11	1.1
ENST00000615808.5	GABRG3	10	3	0	0.6	11	1.1
ENST00000331105.7	CYP2F1	10	2	0	1.16	11	1.1
ENST00000301295.11	NLRP4	10	0	0	0.65	11	1.1
ENST00000357716.9	GRM7	10	2	0	0.55	11	1.1
ENST00000264389.7	COPS4	10	1	0	0.3	11	1.1
ENST00000393784.8	ERGIC1	10	3	0	0.68	11	1.1
ENST00000230882.9	GHR	10	5	0	0.65	11	1.1
ENST00000393386.7	PTPRZ1	30	2	0	0.5	33	1.1
ENST00000297323.12	ADCY1	20	3	0	0.35	22	1.1
ENST00000391967.7	LAD1	10	1	0	1.26	11	1.1
ENST00000272190.9	REN	10	2	0	1.07	11	1.1
ENST00000279441.9	MMP10	10	1	0	1.26	11	1.1
ENST00000420613.7	KANSL2	10	3	0	0.95	11	1.1
ENST00000267436.9	L2HGDH	10	2	0	0.87	11	1.1
ENST00000268231.13	SEPTIN12	10	1	0	1.56	11	1.1
ENST00000400256.5	COLEC12	10	2	0	0.6	11	1.1
ENST00000354452.8	TCF4	20	3	0	0	22	1.1
ENST00000236877.11	SLC8A2	10	2	0	0.33	11	1.1
ENST00000332955.7	IZUMO1	10	2	0	1.34	11	1.1
ENST00000406846.7	FSHR	10	3	0	1.07	11	1.1
ENST00000244043.5	PTGIS	10	2	0	1.15	11	1.1
ENST00000334133.9	RFTN1	10	1	0	0.82	11	1.1
ENST00000537611.3	ASIC5	10	4	0	1.29	11	1.1
ENST00000264218.7	NMU	10	3	0	1.28	11	1.1
ENST00000358303.9	ZC3HC1	10	3	0	0.81	11	1.1
ENST00000388975.4	SEPTIN14	10	2	0	1.8	11	1.1
ENST00000221132.8	TNFRSF10A	10	1	0	1.29	11	1.1
ENST00000264428.9	GLRB	10	3	0	0.75	11	1.1
ENST00000236826.8	MMP8	10	3	0	1.46	11	1.1
ENST00000392668.8	ETS1	10	1	0	0.39	11	1.1
ENST00000324134.11	NLRP12	10	0	0	1.34	11	1.1
ENST00000231061.9	SPARC	10	2	0	0.84	11	1.1
ENST00000682979.1	BOC	20	4	0	0.79	22	1.1
ENST00000311875.11	TCP11	10	2	0	0.95	11	1.1
ENST00000263967.4	PIK3CA	21	8	2	0.22	23	1.09524
ENST00000409021.9	JAKMIP1	21	7	2	0.39	23	1.09524
ENST00000684406.1	ARPP21	21	2	1	0.71	23	1.09524
ENST00000650285.1	IGF1R	21	4	0	0.39	23	1.09524
ENST00000555815.7	ATP10A	21	3	0	0.88	23	1.09524
ENST00000300060.7	ANPEP	21	5	0	0.71	23	1.09524
ENST00000616349.5	PIWIL3	21	4	0	1.11	23	1.09524
ENST00000283296.12	ADGRF5	21	4	0	0.72	23	1.09524
ENST00000397928.6	TRPM2	32	8	1	1.05	35	1.09375
ENST00000372748.8	COL9A2	32	4	0	0.82	35	1.09375
ENST00000396138.9	UMOD	11	2	1	1.24	12	1.09091
ENST00000295550.9	COL6A3	44	12	1	0.56	48	1.09091
ENST00000614521.2	DGKI	33	6	1	0.43	36	1.09091
ENST00000374193.9	WDR31	11	2	1	0.83	12	1.09091
ENST00000369748.9	CHI3L2	11	2	0	1.25	12	1.09091
ENST00000695367.1	EMSY	22	2	0	0	24	1.09091
ENST00000228476.8	DAO	11	4	0	1.22	12	1.09091
ENST00000349847.4	SCEL	33	9	0	1.5	36	1.09091
ENST00000260356.6	THBS1	22	3	0	0.3	24	1.09091
ENST00000366963.9	SLC22A1	11	0	0	1.19	12	1.09091
ENST00000265717.5	PRKAR2B	11	3	0	0.66	12	1.09091
ENST00000369486.8	IGSF3	11	1	0	0.29	12	1.09091
ENST00000368195.4	INSRR	22	4	0	0	24	1.09091
ENST00000227756.5	GALNT18	11	3	0	0.86	12	1.09091
ENST00000406246.8	RELA	11	5	0	0.4	12	1.09091
ENST00000613252.5	DACH1	11	3	0	0.37	12	1.09091
ENST00000392296.9	BOLL	11	2	0	0.81	12	1.09091
ENST00000351008.4	SPATA16	11	2	0	0.76	12	1.09091
ENST00000057513.8	TNIP3	11	2	0	1	12	1.09091
ENST00000394945.6	SPOCK1	11	1	0	0.59	12	1.09091
ENST00000517717.3	GRM6	11	3	0	1.23	12	1.09091
ENST00000618183.5	HNRNPA2B1	11	3	0	0.11	12	1.09091
ENST00000276201.7	UPF3B	11	2	0	0	12	1.09091
ENST00000233957.7	IL18R1	11	2	0	0	12	1.09091
ENST00000545805.6	SLC25A14	11	1	0	0	12	1.09091
ENST00000556887.6	IRAG2	22	9	0	0.83	24	1.09091
ENST00000256646.7	NOTCH2	34	5	0	0.15	37	1.08824
ENST00000287598.11	BUB1B	23	1	0	0.71	25	1.08696
ENST00000406610.7	PARD3B	23	3	0	0.91	25	1.08696
ENST00000377071.9	KDM2B	23	5	0	0.27	25	1.08696
ENST00000313400.9	ASTN2	23	7	0	0.47	25	1.08696
ENST00000642920.2	MYO3A	35	7	2	1.03	38	1.08571
ENST00000264010.10	CTCF	12	5	1	0.21	13	1.08333
ENST00000513104.6	TRPC7	12	2	1	0.6	13	1.08333
ENST00000339777.5	LRRC43	12	2	0	1.25	13	1.08333
ENST00000447966.7	ASIC1	12	3	0	0.47	13	1.08333
ENST00000228682.7	GLI1	12	1	0	0.7	13	1.08333
ENST00000356141.9	NPAS3	12	3	0	0	13	1.08333
ENST00000361956.8	SMOC1	12	2	0	0	13	1.08333
ENST00000291439.8	AP1M1	12	3	0	0.47	13	1.08333
ENST00000410023.6	IL1R1	12	0	0	0.63	13	1.08333
ENST00000399002.7	SPTLC3	12	2	0	0.86	13	1.08333
ENST00000304460.11	SLC6A19	12	3	0	1.2	13	1.08333
ENST00000297848.8	COL14A1	48	8	0	0.67	52	1.08333
ENST00000276211.10	ARHGAP36	12	1	0	0	13	1.08333
ENST00000373125.9	DACH2	12	1	0	0	13	1.08333
ENST00000310638.9	CYP4A11	12	1	0	1.12	13	1.08333
ENST00000371237.9	C8B	12	3	0	1.18	13	1.08333
ENST00000224652.12	ATE1	12	1	0	0.69	13	1.08333
ENST00000433363.7	SLC13A5	12	4	0	0.55	13	1.08333
ENST00000221485.8	SLC17A7	12	3	0	0.38	13	1.08333
ENST00000372874.9	ADA	12	4	0	1.18	13	1.08333
ENST00000264784.8	SLC2A9	12	3	0	1.02	13	1.08333
ENST00000311008.16	SPNS1	12	2	0	0.65	13	1.08333
ENST00000683306.1	ODAM	12	1	0	1.39	13	1.08333
ENST00000451215.6	ASB15	12	2	0	1.19	13	1.08333
ENST00000294428.8	RAVER2	12	2	0	0	13	1.08333
ENST00000682281.1	GTDC1	12	2	0	1.49	13	1.08333
ENST00000274376.11	RASA1	25	5	0	0.3	27	1.08
ENST00000682330.1	ANO2	25	6	0	1.02	27	1.08
ENST00000672756.2	AFF3	25	9	0	0.32	27	1.08
ENST00000367618.8	AXDND1	26	4	1	0	28	1.07692
ENST00000392825.8	GALNT13	13	1	1	0.74	14	1.07692
ENST00000420428.7	CELF4	13	4	1	0.55	14	1.07692
ENST00000262464.9	FBN2	65	17	1	0.31	70	1.07692
ENST00000324698.11	IQUB	13	5	1	1.21	14	1.07692
ENST00000265136.12	COBL	13	3	1	0.64	14	1.07692
ENST00000358834.9	PNLIPRP1	13	1	0	1.32	14	1.07692
ENST00000543341.7	GTF2H3	13	3	0	1.3	14	1.07692
ENST00000399422.5	ACSM4	13	2	0	1.07	14	1.07692
ENST00000215567.10	TECR	13	2	0	0.54	14	1.07692
ENST00000243964.7	SLC12A5	26	5	0	0.23	28	1.07692
ENST00000230859.8	TENT4A	13	1	0	0	14	1.07692
ENST00000374825.9	BRD2	13	2	0	0.28	14	1.07692
ENST00000312196.10	MSL3	13	1	0	0	14	1.07692
ENST00000375820.10	COL4A1	52	11	0	0.24	56	1.07692
ENST00000452443.3	TGM7	13	2	0	1.08	14	1.07692
ENST00000269095.9	MPP2	13	2	0	0.88	14	1.07692
ENST00000225792.10	DDX5	13	4	0	0.18	14	1.07692
ENST00000309061.12	DUS3L	13	3	0	1.14	14	1.07692
ENST00000356173.8	SUN5	13	4	0	1.15	14	1.07692
ENST00000265394.10	CPVL	13	5	0	0.97	14	1.07692
ENST00000372966.8	NOX1	13	2	0	0	14	1.07692
ENST00000356784.2	TAF7L	13	3	0	0	14	1.07692
ENST00000353379.12	CDK10	13	2	0	1.34	14	1.07692
ENST00000380518.8	COL2A1	54	9	0	0.18	58	1.07407
ENST00000301067.12	KMT2D	55	14	0	0.14	59	1.07273
ENST00000410020.8	DYSF	56	17	1	0.84	60	1.07143
ENST00000160382.10	ACTL6B	14	4	1	0.95	15	1.07143
ENST00000271452.8	NUF2	14	1	0	0.99	15	1.07143
ENST00000347132.10	KCNQ4	14	4	0	0.6	15	1.07143
ENST00000280979.9	AKAP6	14	3	0	0.37	15	1.07143
ENST00000265026.8	MAP3K13	14	1	0	0.65	15	1.07143
ENST00000230588.9	MEP1A	14	4	0	0.88	15	1.07143
ENST00000222573.5	ITGB8	14	1	0	0.61	15	1.07143
ENST00000344683.10	MCPH1	14	1	0	1.34	15	1.07143
ENST00000355697.7	SFXN4	14	1	0	1.14	15	1.07143
ENST00000376104.7	DLG2	28	3	0	0.44	30	1.07143
ENST00000283228.7	PTPRR	14	2	0	0.63	15	1.07143
ENST00000263915.8	GRB14	14	2	0	0.94	15	1.07143
ENST00000324989.12	CRMP1	14	3	0	0.44	15	1.07143
ENST00000611977.2	DGKK	28	6	0	0	30	1.07143
ENST00000674951.1	PTBP2	14	2	0	0.42	15	1.07143
ENST00000291582.6	AIRE	14	3	0	1.17	15	1.07143
ENST00000374198.5	PRPF4	14	4	0	0.29	15	1.07143
ENST00000681320.1	COL7A1	119	29	0	0.69	127	1.06723
ENST00000356948.11	PTBP1	15	2	1	0.25	16	1.06667
ENST00000395792.7	AFP	15	3	1	0.96	16	1.06667
ENST00000649815.2	AKT1	15	6	1	0.47	16	1.06667
ENST00000312629.10	RPS6KB2	15	3	0	1.1	16	1.06667
ENST00000398449.8	ABCG1	15	2	0	0.57	16	1.06667
ENST00000262207.9	CRISPLD1	15	4	0	1.05	16	1.06667
ENST00000395925.8	GLI3	15	4	0	0.3	16	1.06667
ENST00000378444.9	BCOR	15	0	0	0	16	1.06667
ENST00000649409.2	BMPER	15	1	0	0.65	16	1.06667
ENST00000356608.7	ABCC11	30	4	0	1	32	1.06667
ENST00000366672.5	GALNT2	16	7	1	0.52	17	1.0625
ENST00000548058.6	ACSS3	16	4	1	0.93	17	1.0625
ENST00000303721.12	FGGY	16	3	0	1.2	17	1.0625
ENST00000278317.11	TNNT3	16	6	0	0.87	17	1.0625
ENST00000233146.7	MSH2	16	3	0	0.67	17	1.0625
ENST00000361573.3	SLC9A8	16	2	0	1.01	17	1.0625
ENST00000270861.10	PLK4	16	3	0	0.62	17	1.0625
ENST00000456914.7	MUTYH	16	2	0	1.02	17	1.0625
ENST00000253673.6	ADGRE3	16	4	0	1.27	17	1.0625
ENST00000429747.6	CPNE4	16	1	0	0.54	17	1.0625
ENST00000457928.7	TBL1XR1	16	7	0	0.17	17	1.0625
ENST00000265433.8	NBN	16	4	0	1.06	17	1.0625
ENST00000299798.16	SLC9A5	16	2	0	0	17	1.0625
ENST00000672401.1	ACSL4	16	2	0	0	17	1.0625
ENST00000711671.1	MUC16_1	113	27	0	0	120	1.06195
ENST00000328041.11	SLC24A3	17	3	1	0.43	18	1.05882
ENST00000166244.8	EPHA8	17	1	0	0.72	18	1.05882
ENST00000424767.7	SLC5A11	17	4	0	0	18	1.05882
ENST00000246112.9	TLE6	17	2	0	1.12	18	1.05882
ENST00000447467.6	DYNC1I1	17	5	0	0.65	18	1.05882
ENST00000439741.4	MTMR11	17	2	0	1	18	1.05882
ENST00000263686.11	SELP	17	2	0	0.97	18	1.05882
ENST00000311127.9	HEG1	17	0	0	0.65	18	1.05882
ENST00000651503.2	MECOM	17	1	0	0.16	18	1.05882
ENST00000379643.10	MAP7D2	17	3	0	0	18	1.05882
ENST00000675598.1	FRMPD4	17	3	0	0	18	1.05882
ENST00000224721.12	CDH23	70	11	1	0.69	74	1.05714
ENST00000361055.9	UBA3	18	2	1	0.46	19	1.05556
ENST00000298386.7	RXFP2	18	5	0	1.1	19	1.05556
ENST00000325805.13	BBX	18	4	0	0.36	19	1.05556
ENST00000337488.11	FIP1L1	18	4	0	0	19	1.05556
ENST00000313164.10	C7	18	2	0	0.93	19	1.05556
ENST00000611299.5	SYTL3	18	3	0	1.34	19	1.05556
ENST00000433211.7	CTNNA3	18	4	0	0.88	19	1.05556
ENST00000376238.5	SLC28A3	18	4	0	0.93	19	1.05556
ENST00000521400.6	EPHX2	19	5	1	1.09	20	1.05263
ENST00000298032.10	ARMC3	19	5	0	0.91	20	1.05263
ENST00000300738.10	RRM1	19	2	0	0.24	20	1.05263
ENST00000309383.6	BRSK1	19	5	0	0.3	20	1.05263
ENST00000381160.8	NPC1L1	19	6	0	0.96	20	1.05263
ENST00000378473.9	PLCB4	40	10	2	0.51	42	1.05
ENST00000433360.6	PPP1R9A	20	6	1	0.51	21	1.05
ENST00000394570.7	UNC45B	20	2	0	0.97	21	1.05
ENST00000358864.2	TMC2	20	2	0	1.15	21	1.05
ENST00000367669.8	COP1	20	1	0	0.56	21	1.05
ENST00000339824.7	KSR2	20	4	0	0.32	21	1.05
ENST00000331366.10	CPNE8	20	4	0	0.96	21	1.05
ENST00000286063.11	PDE11A	20	2	0	1.12	21	1.05
ENST00000450536.7	REPS1	20	6	0	0.59	21	1.05
ENST00000245907.11	C3	41	6	1	0.54	43	1.04878
ENST00000237353.15	PMFBP1	21	5	1	1.03	22	1.04762
ENST00000265708.9	ADAM2	21	6	0	1.19	22	1.04762
ENST00000350881.6	THBS4	22	5	1	0.95	23	1.04545
ENST00000367759.9	MROH9	22	7	0	1.22	23	1.04545
ENST00000381125.9	PFKP	22	7	0	1.29	23	1.04545
ENST00000264917.10	PDE8B	22	3	0	0.35	23	1.04545
ENST00000379374.5	PHEX	22	1	0	0	23	1.04545
ENST00000675490.1	ZBBX	22	1	0	1.15	23	1.04545
ENST00000322507.13	COL12A1	66	14	0	0.38	69	1.04545
ENST00000310396.10	CPED1	23	3	1	1.14	24	1.04348
ENST00000402687.9	SULF1	23	5	1	0.47	24	1.04348
ENST00000408910.7	UMODL1	23	4	0	1.08	24	1.04348
ENST00000265769.9	ADAM28	23	3	0	1.23	24	1.04348
ENST00000356082.9	LAMB3	23	3	0	0.83	24	1.04348
ENST00000366794.10	PARP1	23	7	0	0.45	24	1.04348
ENST00000370192.8	DPYD	23	3	0	1.09	24	1.04348
ENST00000448723.2	ADAM12	23	3	0	0.82	24	1.04348
ENST00000383096.8	CCDC178	23	2	0	1.35	24	1.04348
ENST00000370859.8	SLC44A5	24	9	1	0.87	25	1.04167
ENST00000510025.7	HSD17B4	24	4	0	0.85	25	1.04167
ENST00000290866.10	ACE	25	5	0	0.88	26	1.04
ENST00000418658.6	CNTN4	25	5	0	0	26	1.04
ENST00000381055.8	ADAMTS6	25	4	0	0.23	26	1.04
ENST00000230036.2	GPLD1	25	0	0	0.83	26	1.04
ENST00000188790.9	FAP	26	7	1	0.89	27	1.03846
ENST00000264485.11	SLC4A4	26	5	0	0.33	27	1.03846
ENST00000597188.6	ADAMTS10	26	4	0	0.47	27	1.03846
ENST00000360534.8	DPP4	26	4	0	0	27	1.03846
ENST00000643258.1	SCN7A	26	4	0	1.12	27	1.03846
ENST00000003084.11	CFTR	27	9	0	1.15	28	1.03704
ENST00000543185.6	HDAC4	27	4	0	0.19	28	1.03704
ENST00000367409.9	ASPM	28	5	0	0.77	29	1.03571
ENST00000377122.9	NEBL	28	5	0	1.04	29	1.03571
ENST00000284509.11	ATP8B4	28	4	0	1.01	29	1.03571
ENST00000378076.4	ITGA8	30	6	0	0.8	31	1.03333
ENST00000293373.11	NCKAP1L	31	6	0	0.46	32	1.03226
ENST00000373542.9	PHKA1	32	6	0	0	33	1.03125
ENST00000421865.3	LAMA2	65	5	0	0.8	67	1.03077
ENST00000263388.7	NOTCH3	33	8	1	0.57	34	1.0303
ENST00000549396.6	PPFIA2	33	6	0	0.36	34	1.0303
ENST00000436636.7	TNIK	33	8	0	0.34	34	1.0303
ENST00000693548.1	MYH15	41	7	1	1.02	42	1.02439
ENST00000389301.8	FANCA	43	6	0	1.34	44	1.02326
ENST00000357077.9	ANK2	46	10	0	0.27	47	1.02174
ENST00000220616.9	TG	48	9	0	0.89	49	1.02083
ENST00000272895.12	ABCA12	53	12	0	0.58	54	1.01887
ENST00000379939.7	NBEA	59	16	1	0.14	60	1.01695
ENST00000389658.4	LAMA1	63	15	0	0.67	64	1.01587
ENST00000271588.9	HMCN1	107	18	0	0.54	108	1.00935
ENST00000589042.5	TTN	363	76	3	0.48	364	1.00275
ENST00000272602.7	CNGA3	8	2	2	1.13	8	1
ENST00000367362.8	NR5A2	8	2	1	0.62	8	1
ENST00000371824.7	ELAVL4	7	1	1	0.14	7	1
ENST00000355819.6	CLEC9A	9	1	1	1.01	9	1
ENST00000548364.7	C12orf54	9	2	1	1.22	9	1
ENST00000395503.9	ATP2A1	23	7	1	0.88	23	1
ENST00000447079.6	CDK12	14	4	1	0.21	14	1
ENST00000352665.10	CFAP52	14	2	1	1.02	14	1
ENST00000291971.7	NLRP8	10	3	1	1.1	10	1
ENST00000272847.7	PTH2R	13	3	1	1.3	13	1
ENST00000642449.2	BPI	15	5	1	1.01	15	1
ENST00000264360.7	PCDH10	5	3	1	0.3	5	1
ENST00000226355.5	AFM	15	5	1	1.44	15	1
ENST00000274276.8	OSMR	18	3	1	0.93	18	1
ENST00000297029.10	SCIN	16	3	1	1.16	16	1
ENST00000336180.7	LIMK1	16	4	1	0.34	16	1
ENST00000413139.2	ADAM22	32	6	1	0.52	32	1
ENST00000518237.6	IDO1	10	3	1	1.24	10	1
ENST00000285393.4	ATP6V0D2	8	2	1	1.37	8	1
ENST00000393216.3	CFAP77	6	2	1	1.09	6	1
ENST00000376919.4	SSX1	8	3	1	0	8	1
ENST00000258301.6	STX6	8	2	1	0.84	8	1
ENST00000225171.7	DNAJC12	5	1	1	1.19	5	1
ENST00000371270.6	CYP2C8	9	3	1	1.5	9	1
ENST00000260302.8	MMP13	10	3	1	1.07	10	1
ENST00000293502.2	SDR9C7	4	1	1	0.84	4	1
ENST00000264162.7	LCT	17	1	1	0.62	17	1
ENST00000355937.9	PRELID3B	6	2	1	1.04	6	1
ENST00000404276.6	CHEK2	15	3	1	1.4	15	1
ENST00000296444.7	SHISA5	6	1	1	1.14	6	1
ENST00000261799.9	PDGFRB	23	4	1	0.5	23	1
ENST00000368226.9	PTPRK	30	1	1	0.51	30	1
ENST00000293756.5	IP6K3	6	3	1	1.03	6	1
ENST00000339582.7	GRM8	11	3	1	0.69	11	1
ENST00000360464.6	FABP12	5	1	1	0	5	1
ENST00000223795.3	TNFSF8	4	1	1	0.51	4	1
ENST00000227349.7	JHY	9	3	1	1.04	9	1
ENST00000270625.7	RPS11	5	2	1	0.15	5	1
ENST00000371085.8	GNAS	13	6	1	0.3	13	1
ENST00000328619.10	PCP4	3	2	1	1.5	3	1
ENST00000356864.4	TNFRSF10C	5	1	1	1.47	5	1
ENST00000645361.2	CYP2D6	9	3	1	0	9	1
ENST00000296674.13	RPS23	4	2	1	0.18	4	1
ENST00000370370.4	DPPA5	3	1	1	1.48	3	1
ENST00000332018.5	C1QTNF9	4	1	1	0	4	1
ENST00000621198.5	SYN2	13	3	1	0.54	13	1
ENST00000527673.2	RPS25	5	2	1	0.38	5	1
ENST00000250448.5	FOXA1	2	1	1	0.58	2	1
ENST00000402357.6	TAFA5	4	2	1	0.82	4	1
ENST00000416167.7	IGF2	4	1	1	0.5	4	1
ENST00000682825.1	ANKFN1	21	4	1	0.74	21	1
ENST00000518318.7	POU6F2	10	2	1	0.59	10	1
ENST00000375949.5	CTRC	8	0	0	1.15	8	1
ENST00000359209.11	KIRREL1	15	5	0	0.41	15	1
ENST00000368140.6	PYHIN1	9	2	0	1.02	9	1
ENST00000368003.6	UFC1	6	1	0	1.05	6	1
ENST00000367921.8	DDR2	18	1	0	0.38	18	1
ENST00000367889.8	MGST3	6	3	0	1.24	6	1
ENST00000239461.11	PRRX1	4	2	0	0.57	4	1
ENST00000209929.10	FMO2	9	0	0	0.98	9	1
ENST00000627582.3	DNM3	21	3	0	0.69	21	1
ENST00000361539.5	BRINP2	8	3	0	0.41	8	1
ENST00000256785.5	CFHR5	10	3	0	1.47	10	1
ENST00000367027.5	HSD11B1	6	1	0	0.98	6	1
ENST00000366960.8	RPS6KC1	15	2	0	0.68	15	1
ENST00000444842.7	KCNK2	7	1	0	0.72	7	1
ENST00000366932.4	RRP15	5	1	0	0.95	5	1
ENST00000290122.8	CELA3A	8	0	0	1.21	8	1
ENST00000366903.8	HLX	4	3	0	0.42	4	1
ENST00000366618.8	SLC35F3	8	1	0	0.7	8	1
ENST00000472174.7	ATP6V0B	8	3	0	0.37	8	1
ENST00000372090.6	TOE1	8	1	0	1.23	8	1
ENST00000371901.4	CYP4X1	12	5	0	0.91	12	1
ENST00000370763.6	DNAJB4	3	0	0	0.62	3	1
ENST00000643721.2	TRIM8	6	0	0	0.29	6	1
ENST00000368984.8	HTRA1	9	3	0	0.87	9	1
ENST00000357878.7	HMX3	2	0	0	1.08	2	1
ENST00000378714.8	MCM10	20	3	0	0.94	20	1
ENST00000392607.8	ADGRA1	7	0	0	1.03	7	1
ENST00000374111.8	C10orf53	3	1	0	1.57	3	1
ENST00000373880.9	PHYHIPL	5	1	0	0.42	5	1
ENST00000373218.5	EIF4EBP2	3	1	0	1.61	3	1
ENST00000398636.8	SFTPA1	6	1	0	1.03	6	1
ENST00000623527.4	CDHR1	17	1	0	1	17	1
ENST00000371418.9	LGI1	8	0	0	0.33	8	1
ENST00000334828.6	PGAM1	4	0	0	1.34	4	1
ENST00000361367.7	CTR9	25	5	0	0.37	25	1
ENST00000532917.3	CD3G	7	1	0	1.19	7	1
ENST00000641992.2	OR8G5	2	0	0	1.94	2	1
ENST00000284288.3	PANX3	4	0	0	0.83	4	1
ENST00000403796.7	SLC37A2	18	2	0	1.01	18	1
ENST00000281182.9	ACAD8	11	1	0	1.11	11	1
ENST00000541669.6	LDHC	8	0	0	1.87	8	1
ENST00000182290.9	TSPAN32	10	1	0	1.65	10	1
ENST00000054950.4	RCN1	6	1	0	0.77	6	1
ENST00000531120.6	EIF3M	11	0	0	0.63	11	1
ENST00000257831.8	EHF	9	1	0	0.48	9	1
ENST00000684409.1	MS4A6E	5	0	0	1.05	5	1
ENST00000345732.9	MS4A1	8	1	0	0.99	8	1
ENST00000316375.3	C11orf42	3	0	0	1.22	3	1
ENST00000306238.3	SCGB1D1	3	1	0	1.87	3	1
ENST00000278282.3	SCGB1A1	3	2	0	1.75	3	1
ENST00000316461.9	TTC9C	3	0	0	0.97	3	1
ENST00000279178.4	SLC22A9	10	3	0	1.46	10	1
ENST00000394618.9	LGALS12	9	2	0	1.27	9	1
ENST00000311481.11	RAB1B	6	2	0	0.73	6	1
ENST00000308831.7	RHOD	5	1	0	1.19	5	1
ENST00000398290.7	TRIM77	6	1	0	1.14	6	1
ENST00000257068.3	MTNR1B	2	0	0	1.92	2	1
ENST00000338896.11	CLEC12B	6	1	0	0.89	6	1
ENST00000392986.8	NR1H4	11	2	0	0.58	11	1
ENST00000280758.10	ABTB3	17	4	0	0.45	17	1
ENST00000261726.11	CUX2	22	6	0	0.38	22	1
ENST00000245255.7	PIWIL1	21	3	0	0.79	21	1
ENST00000281171.9	PTPRO	27	7	0	0.51	27	1
ENST00000298910.12	LRRK2	51	4	0	0.78	51	1
ENST00000252318.7	GALNT8	11	2	0	1.2	11	1
ENST00000293549.4	WNT1	4	1	0	0.96	4	1
ENST00000262055.9	LETMD1	9	2	0	0.97	9	1
ENST00000257963.9	ACVR1B	9	1	0	0.4	9	1
ENST00000243103.4	HOXC12	2	0	0	1.89	2	1
ENST00000322165.1	HSD17B6	5	1	0	0.83	5	1
ENST00000455537.7	KIF5A	29	6	0	0.32	29	1
ENST00000228641.4	MYF6	3	0	0	1.24	3	1
ENST00000396570.8	ZNF705A	6	0	0	0	6	1
ENST00000434316.7	TMCO3	13	3	0	1.06	13	1
ENST00000218867.4	SGCG	8	2	0	1.21	8	1
ENST00000380473.8	TEX26	7	2	0	1.23	7	1
ENST00000280481.9	FREM2	24	5	0	0.59	24	1
ENST00000398795.7	TNFSF11	5	1	0	0.6	5	1
ENST00000390667.11	BORA	12	1	0	0.76	12	1
ENST00000250383.11	DHRS2	9	1	0	1.4	9	1
ENST00000446197.8	DCAF11	15	2	0	0.73	15	1
ENST00000267425.8	NOP9	10	0	0	0.96	10	1
ENST00000298288.11	LRR1	4	0	0	1.26	4	1
ENST00000327720.6	SIX6	2	0	0	0.92	2	1
ENST00000553525.6	RGS6	18	3	0	0.66	18	1
ENST00000342144.3	COX8C	2	1	0	1.88	2	1
ENST00000536845.7	SEMA6D	19	1	0	0.4	19	1
ENST00000380993.8	SLC12A1	27	4	0	0.97	27	1
ENST00000305428.8	MINAR1	4	0	0	0.76	4	1
ENST00000341735.5	MESP2	2	0	0	1.66	2	1
ENST00000328850.8	FES	19	2	0	0.96	19	1
ENST00000397412.8	CRAMP1	21	2	0	0.68	21	1
ENST00000304381.10	TMC7	16	5	0	0.8	16	1
ENST00000321998.10	COQ7	6	0	0	1.25	6	1
ENST00000358154.8	METTL9	5	3	0	0.5	5	1
ENST00000261374.4	HS3ST2	2	0	0	0.96	2	1
ENST00000293973.2	NTN3	6	1	0	1.74	6	1
ENST00000268314.9	ARMC5	6	2	0	0.77	6	1
ENST00000340124.9	GPT2	12	0	0	0.68	12	1
ENST00000285737.9	LONP2	15	1	0	0.91	15	1
ENST00000471389.6	FTO	9	1	0	0.92	9	1
ENST00000290552.8	IRX6	6	1	0	1.23	6	1
ENST00000262507.11	COQ9	9	2	0	1.04	9	1
ENST00000349457.8	ADGRG5	12	1	0	0.98	12	1
ENST00000302628.9	CALB2	11	1	0	0.96	11	1
ENST00000305202.9	NECAB2	13	1	0	1.71	13	1
ENST00000378553.10	DNAAF1	12	2	0	1.14	12	1
ENST00000263346.13	TCF25	18	3	0	0.67	18	1
ENST00000261643.8	COX10	7	2	0	0.93	7	1
ENST00000225844.7	CCL13	3	2	0	1.87	3	1
ENST00000393892.8	CNP	4	0	0	0.38	4	1
ENST00000538716.7	TMUB2	4	2	0	1.27	4	1
ENST00000270560.4	TM4SF5	5	2	0	1.12	5	1
ENST00000225941.6	ABI3	8	4	0	1.11	8	1
ENST00000590474.7	MAP2K6	12	1	0	0.64	12	1
ENST00000333870.8	SPEM2	3	2	0	1.71	3	1
ENST00000579760.6	C1QTNF1	4	0	0	1.16	4	1
ENST00000350690.10	SLC25A10	11	3	0	1.18	11	1
ENST00000262441.10	GLP2R	13	4	0	1.33	13	1
ENST00000257192.5	DSG1	15	3	0	0.46	15	1
ENST00000237014.8	TTR	4	1	0	1.05	4	1
ENST00000269197.12	ASXL3	12	3	0	0.23	12	1
ENST00000262039.9	PIK3C3	25	3	0	1	25	1
ENST00000491143.3	ONECUT2	2	2	0	0.68	2	1
ENST00000262717.9	CDH20	12	1	0	0.53	12	1
ENST00000382771.9	SERPINB5	7	0	0	1.14	7	1
ENST00000344731.10	SERPINB13	8	1	0	0	8	1
ENST00000580170.6	PTPRM	33	5	0	0.33	33	1
ENST00000321826.5	P2RY11	2	0	0	0	2	1
ENST00000254321.10	ZNF700	4	0	0	0.73	4	1
ENST00000254337.11	DCAF15	13	2	0	0.5	13	1
ENST00000427043.4	CASP14	7	0	0	1.22	7	1
ENST00000248071.6	KLF2	3	0	0	1.12	3	1
ENST00000335117.9	ZNF486	4	1	0	1.74	4	1
ENST00000456783.3	ZNF492	4	1	0	1.26	4	1
ENST00000590247.7	PDCD5	6	1	0	1.84	6	1
ENST00000683859.1	KCTD15	7	2	0	0.68	7	1
ENST00000246533.8	CAPNS1	11	1	0	1.19	11	1
ENST00000313582.6	NFKBIB	6	2	0	0.83	6	1
ENST00000168977.7	NMRK2	8	1	0	1.89	8	1
ENST00000357396.8	CEACAM3	7	3	0	1.36	7	1
ENST00000598265.2	TEX101	6	0	0	0.88	6	1
ENST00000434772.8	ZNF223	5	1	0	1.25	5	1
ENST00000301280.10	CHAF1A	15	1	0	0.11	15	1
ENST00000377693.5	IGFL2	4	0	0	0.85	4	1
ENST00000221996.12	CRX	4	0	0	0.67	4	1
ENST00000405315.9	NUCB1	13	2	0	1	13	1
ENST00000323906.9	CD37	8	2	0	1.22	8	1
ENST00000215637.8	MADCAM1	5	2	0	1.9	5	1
ENST00000301318.8	ZFP28	8	2	0	1.06	8	1
ENST00000263095.10	ZNF264	4	1	0	1.77	4	1
ENST00000240731.5	ZNF211	4	0	0	1.92	4	1
ENST00000602142.6	VAV1	27	4	0	0.35	27	1
ENST00000264257.7	IL1RL2	12	1	0	1.25	12	1
ENST00000264047.3	SLC5A7	9	1	0	0.46	9	1
ENST00000324913.10	CHCHD5	4	0	0	0	4	1
ENST00000259211.7	IL36A	4	2	0	1.36	4	1
ENST00000355857.8	DBI	4	0	0	1.75	4	1
ENST00000243347.5	TNFAIP6	6	0	0	1.36	6	1
ENST00000375437.7	SCN2A	27	3	0	0.16	27	1
ENST00000392539.4	HOXD13	2	0	0	0.96	2	1
ENST00000357799.9	SGO2	9	2	0	0.82	9	1
ENST00000309931.3	DAW1	13	3	0	1.13	13	1
ENST00000258385.8	CHRND	12	2	0	0.85	12	1
ENST00000254663.12	SCLY	12	2	0	1.04	12	1
ENST00000302909.4	KCNK3	2	0	0	0.83	2	1
ENST00000322054.10	EHD3	6	1	0	0.58	6	1
ENST00000281961.3	TMEM178A	4	1	0	0.85	4	1
ENST00000294964.6	PKDCC	7	1	0	1.15	7	1
ENST00000378494.8	CAMKMT	11	1	0	1.64	11	1
ENST00000306156.8	PRKCE	15	3	0	0.28	15	1
ENST00000263734.5	EPAS1	16	3	0	0.37	16	1
ENST00000303714.9	ANTXR1	18	2	0	0.35	18	1
ENST00000244230.7	MPHOSPH10	11	4	0	0.61	11	1
ENST00000233143.6	TMSB10	3	2	0	1.9	3	1
ENST00000282111.4	TCF7L1	12	1	0	0.47	12	1
ENST00000246081.3	OTOR	4	1	0	1.7	4	1
ENST00000245957.10	CFAP61	27	4	0	0.89	27	1
ENST00000201979.3	REM1	5	2	0	1.05	5	1
ENST00000375687.10	ASXL1	13	3	0	0.92	13	1
ENST00000217402.3	CHMP4B	5	2	0	0.21	5	1
ENST00000217407.3	LBP	15	3	0	1.2	15	1
ENST00000373100.7	SGK2	13	3	0	1	13	1
ENST00000343694.8	RBPJL	12	1	0	1.09	12	1
ENST00000359271.4	SLC2A10	5	1	0	1.09	5	1
ENST00000217109.9	CSTF1	6	1	0	0.12	6	1
ENST00000337938.7	EDN3	5	1	0	0.7	5	1
ENST00000348616.9	CDH26	18	6	0	1.03	18	1
ENST00000253003.7	ADRM1	10	2	0	0.19	10	1
ENST00000370351.9	SLC17A9	13	5	0	1.15	13	1
ENST00000299295.7	CHODL	6	1	0	1.3	6	1
ENST00000331075.10	INPP5J	13	0	0	1.16	13	1
ENST00000266087.12	FBXO7	9	1	0	0.96	9	1
ENST00000248924.11	GCAT	9	1	0	1.04	9	1
ENST00000352690.9	CD96	14	2	0	1.16	14	1
ENST00000490337.6	KCNAB1	14	1	0	0.76	14	1
ENST00000638749.2	SCHIP1	8	0	0	0	8	1
ENST00000446050.7	SERPINI1	9	2	0	0.46	9	1
ENST00000259037.8	NDUFB5	6	2	0	1.57	6	1
ENST00000263966.8	USP13	21	2	0	0.77	21	1
ENST00000456318.6	POLR2H	6	0	0	0.65	6	1
ENST00000320741.7	ADIPOQ	3	0	0	1.66	3	1
ENST00000345063.8	TPRG1	6	3	0	1.3	6	1
ENST00000392391.9	PIGX	6	0	0	1.74	6	1
ENST00000383767.7	RBMS3	15	3	0	0.59	15	1
ENST00000644371.2	ABHD5	7	0	0	0.92	7	1
ENST00000343837.8	SNTN	4	0	0	1.35	4	1
ENST00000383832.8	CPNE9	21	2	0	0.86	21	1
ENST00000322953.9	BANK1	17	3	0	1.16	17	1
ENST00000510644.6	FGFRL1	7	0	0	1.16	7	1
ENST00000355476.8	RBPJ	11	2	0	0.27	11	1
ENST00000399770.3	GRXCR1	4	0	0	1.38	4	1
ENST00000305363.9	TMPRSS11E	10	4	0	1.06	10	1
ENST00000673563.1	HTN3	6	0	0	0	6	1
ENST00000344526.10	PRR27	5	2	0	1.25	5	1
ENST00000304887.6	MUC7	3	1	0	1.7	3	1
ENST00000307428.7	PARM1	4	1	0	0.99	4	1
ENST00000295887.6	CDS1	13	4	0	0.97	13	1
ENST00000261483.5	MAN2A1	22	5	0	0.75	22	1
ENST00000357872.9	LVRN	20	1	0	1.1	20	1
ENST00000304506.7	IL13	4	0	0	1.36	4	1
ENST00000297156.4	CAMLG	4	0	0	1.23	4	1
ENST00000432126.7	DELE1	12	1	0	1.18	12	1
ENST00000306268.8	FOXI1	2	0	0	1.06	2	1
ENST00000265294.9	GABRP	10	2	0	1.35	10	1
ENST00000296930.10	NPM1	11	4	0	0.31	11	1
ENST00000351486.10	BNIP1	6	1	0	1.23	6	1
ENST00000265085.10	CPEB4	10	2	0	0.29	10	1
ENST00000324417.6	SLC34A1	13	3	0	1.29	13	1
ENST00000265074.13	NPR3	8	2	0	0	8	1
ENST00000265113.9	SLC1A3	10	2	0	0.61	10	1
ENST00000505374.6	DDX4	22	1	0	0.34	22	1
ENST00000296677.5	F2RL1	2	0	0	0.99	2	1
ENST00000327111.8	NR2F1	3	1	0	0.13	3	1
ENST00000332958.3	RFX6	19	0	0	0.69	19	1
ENST00000275162.10	CLVS2	6	0	0	0.97	6	1
ENST00000367495.4	RAB32	3	0	0	1.34	3	1
ENST00000239374.8	CCDC170	11	2	0	1.16	11	1
ENST00000366888.7	PACRG	5	0	0	1.3	5	1
ENST00000379052.10	RBM24	4	1	0	0.61	4	1
ENST00000377905.9	SLC17A4	12	4	0	0.81	12	1
ENST00000230582.8	PRSS16	12	3	0	0.94	12	1
ENST00000330236.7	ZKSCAN8	6	2	0	0.63	6	1
ENST00000376917.8	MOG	8	1	0	0.87	8	1
ENST00000376694.9	TRIM15	7	1	0	1.34	7	1
ENST00000376148.9	NFKBIL1	4	0	0	0.98	4	1
ENST00000449264.3	TNF	4	1	0	0.59	4	1
ENST00000374656.5	RING1	7	3	0	0.41	7	1
ENST00000244520.10	SNRPC	6	1	0	0.9	6	1
ENST00000244741.10	CDKN1A	3	1	0	1.49	3	1
ENST00000373479.9	RNF8	8	0	0	0.22	8	1
ENST00000341495.7	TREML4	6	1	0	1.32	6	1
ENST00000372977.8	TAF8	9	2	0	1.66	9	1
ENST00000259750.9	TTBK1	15	2	0	0.49	15	1
ENST00000393655.4	TFAP2B	7	0	0	0.35	7	1
ENST00000502396.6	MLIP	14	0	0	1.1	14	1
ENST00000370693.5	BAG2	3	1	0	1	3	1
ENST00000615550.5	PRIM2	14	0	0	0.93	14	1
ENST00000257770.8	NT5E	9	2	0	1.25	9	1
ENST00000369215.5	PRDM13	4	0	0	0.69	4	1
ENST00000305105.3	ZNHIT1	5	2	0	1.3	5	1
ENST00000424859.7	LHFPL3	3	0	0	0.55	3	1
ENST00000644269.2	SLC26A4	21	6	0	1.53	21	1
ENST00000403825.8	IFRD1	12	3	0	0.82	12	1
ENST00000000233.10	ARF5	6	1	0	0.69	6	1
ENST00000222482.10	CPA4	11	2	0	1.09	11	1
[truncated: 13,420 more rows]
